# Supplementary material for: Earthquake transformer—an attentive deep-learning model for simultaneous earthquake detection and phase picking
Source: Nat Commun. 2020 Aug 7;11:3952. doi: 10.1038/s41467-020-17591-w (PMC7415159; doi:10.1038/s41467-020-17591-w)
Supplement: Supplementary file 6 — Source Data [file 41467_2020_17591_MOESM6_ESM.csv]

	origin_time	latitude	longitude	depth	EX	EY	EZ	evid	magnitudes
0	2000-10-06 01:55:01.140	35.259269	133.370304	11.04	0.5	0.8	1.8	200003	1.94
1	2000-10-06 13:32:06.910	35.271187	133.326855	12.35	3.3	2.8	4.9	200095	4.62
2	2000-10-06 13:34:28.880	35.261483	133.361922	11.15	0.6	0.9	1.2	200098	4.84
3	2000-10-06 13:36:08.410	35.272302	133.338208	14.48	1.0	1.3	2.0	200100	4.86
4	2000-10-06 13:38:23.870	35.256295	133.367505	13.76	1.6	1.3	2.8	200102	4.43
5	2000-10-06 13:41:46.020	35.284424	133.330339	8.76	0.9	1.0	1.2	200105	4.33
6	2000-10-06 13:43:10.300	35.277755	133.354614	14.08	1.1	0.9	1.7	200109	3.99
7	2000-10-06 13:47:23.740	35.269299	133.346891	6.77	1.9	2.1	9.7	200117	3.24
8	2000-10-06 13:49:21.010	35.278239	133.342049	14.57	1.1	0.9	1.5	200121	3.08
9	2000-10-06 13:50:13.440	35.276526	133.352124	12.48	0.7	0.7	1.1	200123	4.07
10	2000-10-06 13:51:33.220	35.207263	133.402629	12.75	0.7	0.6	1.7	200125	4.22
11	2000-10-06 13:52:28.500	35.263607	133.35734	10.41	0.9	0.8	1.3	200127	3.37
12	2000-10-06 13:57:14.790	35.193486	133.386613	18.62	3.3	2.1	3.5	200134	3.65
13	2000-10-06 13:57:57.750	35.275464	133.34139	11.04	0.7	0.9	1.3	200135	3.45
14	2000-10-06 13:59:44.870	35.376908	133.28938	10.1	0.9	0.9	1.2	200139	4.14
15	2000-10-06 14:04:57.990	35.307052	133.326221	12.28	1.1	1.1	1.8	200148	3.28
16	2000-10-06 14:07:17.620	35.347957	133.335449	9.26	0.9	1.2	1.5	200151	3.57
17	2000-10-06 14:07:36.530	35.313293	133.31696	9.16	1.0	1.2	1.1	200152	3.4
18	2000-10-06 14:09:12.300	35.288867	133.293457	21.05	4.7	5.9	2.2	200155	3.02
19	2000-10-06 14:09:40.730	35.290214	133.283024	4.68	0.7	0.7	1.2	200156	2.95
20	2000-10-06 14:14:47.720	35.270182	133.367326	14.42	0.9	0.8	1.6	200166	3.62
21	2000-10-06 14:15:35.760	35.324174	133.347119	15.83	1.1	1.5	2.0	200167	3.21
22	2000-10-06 14:16:17.660	35.254513	133.380534	7.43	1.3	2.0	3.5	200168	2.42
23	2000-10-06 14:20:37.760	35.297656	133.32137	7.12	1.5	2.1	4.8	200177	3.13
24	2000-10-06 14:21:03.070	35.218225	133.39799	12.41	0.8	0.7	1.4	200178	2.73
25	2000-10-06 14:23:11.640	35.227702	133.388167	8.43	0.9	1.1	2.1	200182	3.2
26	2000-10-06 14:28:05.830	35.248169	133.376774	7.24	1.7	1.4	4.0	200192	2.64
27	2000-10-06 14:28:41.480	35.317472	133.316235	8.75	1.1	1.3	1.1	200193	3.99
28	2000-10-06 14:29:12.280	35.239889	133.386385	9.68	1.1	1.5	1.7	200194	3.36
29	2000-10-06 14:30:12.530	35.317415	133.316195	9.58	0.9	0.7	0.9	200196	3.69
30	2000-10-06 14:30:33.700	35.266353	133.354924	10.63	0.5	0.6	1.3	200197	3.65
31	2000-10-06 14:30:58.300	35.302327	133.307511	10.12	1.5	2.0	4.9	200198	2.66
32	2000-10-06 14:31:32.420	35.31674	133.325195	6.3	1.2	1.5	2.5	200199	2.48
33	2000-10-06 14:34:01.430	35.36757	133.282015	10.18	2.1	1.8	3.0	200205	3.7
34	2000-10-06 14:36:11.060	35.195199	133.422664	9.98	1.1	1.0	1.3	200208	5.07
35	2000-10-06 14:37:54.600	35.195304	133.419499	10.96	0.9	1.2	3.4	200211	3.79
36	2000-10-06 14:40:05.480	35.246277	133.372404	9.19	0.9	0.8	1.2	200215	4.26
37	2000-10-06 14:41:34.740	35.318913	133.319784	9.76	0.6	0.8	1.2	200216	3.15
38	2000-10-06 14:41:54.930	35.35035	133.335482	9.8	0.8	0.7	1.4	200217	3.77
39	2000-10-06 14:43:31.070	35.314278	133.31875	9.57	0.9	0.9	1.9	200220	4.62
40	2000-10-06 14:44:39.480	35.297319	133.327637	11.52	0.8	0.9	1.4	200221	2.3
41	2000-10-06 14:46:30.080	35.294991	133.366447	14.53	1.4	1.4	2.3	200224	3.04
42	2000-10-06 14:47:16.060	35.285453	133.343693	12.37	0.8	0.7	1.4	200225	2.86
43	2000-10-06 14:47:36.850	35.317753	133.294474	10.65	2.0	0.9	2.3	200226	2.89
44	2000-10-06 14:49:59.710	35.310453	133.314575	11.53	1.4	0.9	1.4	200229	2.94
45	2000-10-06 14:50:16.330	35.318355	133.323226	9.91	0.9	1.1	1.8	200230	3.47
46	2000-10-06 14:56:35.590	35.263114	133.361882	8.49	0.8	0.9	1.9	200239	4.15
47	2000-10-06 14:58:26.630	35.196269	133.418473	8.39	0.9	0.9	4.0	200242	2.79
48	2000-10-06 14:59:32.690	35.221611	133.392236	11.46	0.6	0.5	0.8	200245	3.47
49	2000-10-06 15:00:07.340	35.279142	133.350651	13.62	0.6	0.7	1.3	200246	3.5
50	2000-10-06 15:00:26.670	35.312813	133.315438	8.09	2.1	2.3	8.1	200247	3.26
51	2000-10-06 15:01:30.770	35.303707	133.302922	10.39	0.7	0.7	0.9	200249	3.28
52	2000-10-06 15:01:59.230	35.303471	133.317334	9.7	1.4	1.5	1.4	200250	3.0
53	2000-10-06 15:04:33.860	35.286373	133.329191	9.01	0.8	1.2	1.2	200254	2.62
54	2000-10-06 15:05:04.840	35.313892	133.316984	9.69	0.5	0.6	0.9	200255	2.7
55	2000-10-06 15:06:01.300	35.297904	133.322201	8.44	1.4	1.4	1.5	200257	3.39
56	2000-10-06 15:06:27.420	35.20072	133.417293	11.33	1.0	0.9	1.9	200258	4.3
57	2000-10-06 15:07:17.740	35.276225	133.343327	11.56	0.6	0.8	1.3	200259	3.5
58	2000-10-06 15:09:18.890	35.222803	133.390251	13.74	0.8	0.7	1.2	200263	3.07
59	2000-10-06 15:10:04.290	35.310799	133.339046	8.18	0.9	1.3	2.2	200264	3.23
60	2000-10-06 15:11:07.870	35.298836	133.301034	10.04	0.8	0.7	1.2	200265	2.7
61	2000-10-06 15:12:14.380	35.314766	133.314421	9.44	1.2	1.6	3.4	200268	2.5
62	2000-10-06 15:13:32.970	35.225313	133.393311	11.14	0.9	0.6	1.4	200270	2.05
63	2000-10-06 15:17:02.840	35.192419	133.413631	9.98	0.9	1.0	1.1	200275	3.53
64	2000-10-06 15:19:13.380	35.314042	133.322843	9.54	1.6	0.9	2.4	200278	3.06
65	2000-10-06 15:22:32.550	35.253459	133.365283	20.06	2.1	2.2	3.8	200283	3.01
66	2000-10-06 15:24:00.860	35.330143	133.292635	13.76	1.7	2.0	4.7	200285	1.84
67	2000-10-06 15:30:13.720	35.243339	133.386702	7.39	1.2	0.9	2.5	200297	2.73
68	2000-10-06 15:32:35.320	35.349536	133.304069	11.04	0.5	0.7	1.5	200301	2.21
69	2000-10-06 15:33:12.320	35.315247	133.331291	5.41	1.9	2.5	4.4	200302	1.54
70	2000-10-06 15:33:23.640	35.279085	133.341154	15.38	1.0	1.2	2.9	200303	3.15
71	2000-10-06 15:33:59.950	35.315527	133.316374	9.8	1.0	1.3	2.1	200304	2.98
72	2000-10-06 15:34:41.680	35.277681	133.336987	11.81	2.6	2.3	3.8	200306	2.76
73	2000-10-06 15:35:28.650	35.191532	133.416667	9.76	0.8	0.8	1.1	200308	3.38
74	2000-10-06 15:39:24.070	35.28645	133.336247	12.32	0.8	0.9	2.1	200315	2.5
75	2000-10-06 15:40:56.980	35.247363	133.365983	10.12	1.4	1.6	2.9	200319	3.38
76	2000-10-06 15:42:04.970	35.411759	133.348657	12.91	1.3	1.2	1.4	200320	3.06
77	2000-10-06 15:46:08.310	35.284587	133.306649	7.75	0.5	0.9	0.9	200326	2.93
78	2000-10-06 15:47:34.330	35.301485	133.301034	9.48	0.5	0.7	1.2	200328	2.82
79	2000-10-06 15:49:40.990	35.303894	133.32041	11.03	1.7	1.7	2.2	200331	1.74
80	2000-10-06 15:49:58.490	35.457792	133.307747	23.03	6.6	3.3	8.6	200332	3.19
81	2000-10-06 15:53:37.010	35.192489	133.420378	11.54	0.5	0.4	1.0	200339	3.72
82	2000-10-06 15:53:58.300	35.192061	133.42006	11.76	1.3	0.9	2.0	200340	3.33
83	2000-10-06 15:56:07.710	35.368193	133.281494	10.27	0.8	0.8	1.6	200344	3.06
84	2000-10-06 15:57:39.770	35.259615	133.365234	11.87	0.5	0.7	1.6	200347	2.98
85	2000-10-06 15:58:12.990	35.304167	133.30944	11.24	0.6	0.7	0.9	200348	2.86
86	2000-10-06 16:01:14.270	35.34373	133.291886	13.46	1.6	2.4	5.0	200354	3.41
87	2000-10-06 16:02:07.590	35.364473	133.268254	11.5	0.7	1.5	2.6	200355	2.19
88	2000-10-06 16:02:22.140	35.33468	133.334611	15.25	2.5	2.5	2.5	200356	2.68
89	2000-10-06 16:04:17.790	35.255656	133.367912	7.1	1.8	1.6	7.1	200359	2.04
90	2000-10-06 16:04:41.610	35.350427	133.326685	11.42	1.5	1.7	1.6	200360	2.3
91	2000-10-06 16:05:05.970	35.19952	133.413273	10.42	0.7	0.8	1.9	200361	2.81
92	2000-10-06 16:07:01.770	35.323494	133.32229	15.06	1.1	1.2	1.3	200366	2.3
93	2000-10-06 16:07:35.870	35.371847	133.267529	18.41	3.2	3.6	3.2	200367	3.22
94	2000-10-06 16:08:10.010	35.298405	133.301164	8.73	0.8	0.6	1.1	200368	3.49
95	2000-10-06 16:10:12.450	35.23783	133.380249	12.01	1.1	0.9	1.4	200370	2.6
96	2000-10-06 16:11:34.230	35.365572	133.28256	10.16	0.6	0.7	1.4	200372	3.04
97	2000-10-06 16:12:43.630	35.273303	133.352075	13.07	1.0	0.9	1.4	200373	2.07
98	2000-10-06 16:13:40.950	35.312447	133.324495	12.22	0.9	0.9	1.5	200376	2.39
99	2000-10-06 16:14:02.090	35.226416	133.422241	9.13	0.6	0.7	1.0	200377	3.02
100	2000-10-06 16:15:10.810	35.281942	133.329867	15.33	3.6	3.9	5.3	200379	1.71
101	2000-10-06 16:15:34.500	35.276737	133.343604	8.04	1.3	1.8	1.8	200380	2.22
102	2000-10-06 16:16:07.340	35.306201	133.345597	9.29	0.7	1.0	1.3	200381	3.08
103	2000-10-06 16:17:06.630	35.258748	133.36394	11.13	0.6	0.6	1.2	200383	2.76
104	2000-10-06 16:17:28.630	35.353959	133.300448	9.56	0.4	1.0	1.3	200384	2.83
105	2000-10-06 16:18:29.410	35.299976	133.304175	8.82	0.6	0.7	1.5	200385	2.4
106	2000-10-06 16:19:37.120	35.250566	133.348201	13.15	0.9	1.4	0.7	200388	2.55
107	2000-10-06 16:20:13.070	35.293526	133.27736	6.12	0.6	0.7	1.7	200389	3.15
108	2000-10-06 16:20:39.740	35.298946	133.323193	9.07	1.0	1.6	2.4	200390	2.45
109	2000-10-06 16:21:03.310	35.373617	133.313444	12.57	1.5	1.9	2.7	200391	4.58
110	2000-10-06 16:25:26.150	35.199003	133.420492	10.0	0.5	0.6	1.1	200396	3.81
111	2000-10-06 16:26:36.940	35.254789	133.378402	17.94	2.1	3.3	3.6	200397	3.28
112	2000-10-06 16:27:08.160	35.367655	133.280705	10.17	0.7	0.8	1.5	200398	2.82
113	2000-10-06 16:27:32.650	35.323556	133.31971	8.65	1.1	1.1	1.1	200399	2.69
114	2000-10-06 16:28:01.520	35.341199	133.310701	10.39	0.9	1.0	1.7	200400	2.28
115	2000-10-06 16:29:11.980	35.304085	133.31591	8.74	0.7	0.9	1.4	200402	2.31
116	2000-10-06 16:32:57.870	35.22085	133.386938	10.65	1.3	1.8	1.8	200409	3.15
117	2000-10-06 16:33:26.970	35.301672	133.327327	9.2	1.5	1.2	1.9	200410	2.49
118	2000-10-06 16:34:41.440	35.27985	133.341805	8.46	0.4	0.4	1.3	200411	3.38
119	2000-10-06 16:35:25.710	35.380518	133.30245	13.57	1.0	1.9	3.4	200413	3.43
120	2000-10-06 16:37:04.220	35.243583	133.385091	9.3	0.7	0.7	1.1	200415	2.5
121	2000-10-06 16:38:41.370	35.321	133.330542	9.08	0.8	0.8	1.5	200418	3.55
122	2000-10-06 16:40:31.220	35.300142	133.296867	9.78	0.7	1.0	1.3	200421	3.59
123	2000-10-06 16:41:32.740	35.356824	133.317326	9.89	0.7	1.1	1.6	200422	3.32
124	2000-10-06 16:43:16.430	35.316154	133.314665	10.23	0.9	0.8	1.1	200425	2.78
125	2000-10-06 16:44:29.680	35.279655	133.339551	7.93	0.6	0.9	1.2	200426	3.89
126	2000-10-06 16:46:31.530	35.305953	133.32994	13.49	0.9	0.9	1.3	200430	2.64
127	2000-10-06 16:47:22.660	35.28042	133.346362	11.03	1.7	1.6	3.3	200431	3.05
128	2000-10-06 16:50:42.850	35.247758	133.382471	14.58	2.8	2.2	4.4	200438	2.14
129	2000-10-06 16:51:03.720	35.298702	133.29598	7.76	1.0	1.6	3.1	200439	3.19
130	2000-10-06 16:51:43.080	35.279492	133.338843	12.04	0.5	0.5	0.7	200440	2.79
131	2000-10-06 16:52:05.890	35.299784	133.304354	6.92	1.3	1.2	3.7	200441	2.48
132	2000-10-06 16:53:28.610	35.272847	133.357015	14.94	1.5	1.4	2.6	200444	2.18
133	2000-10-06 16:55:25.920	35.29891	133.296623	9.6	0.8	1.5	2.7	200447	3.34
134	2000-10-06 16:55:58.280	35.321167	133.317993	9.95	0.8	0.8	1.0	200448	3.39
135	2000-10-06 16:58:45.500	35.338969	133.314795	12.86	2.2	1.8	2.3	200453	2.96
136	2000-10-06 16:59:11.780	35.280257	133.337443	9.33	1.5	2.2	2.8	200454	3.32
137	2000-10-06 17:00:06.340	35.357829	133.336727	7.02	1.2	1.1	2.8	200455	2.81
138	2000-10-06 17:00:34.720	35.245764	133.378809	10.24	1.0	0.8	1.4	200456	1.63
139	2000-10-06 17:03:07.380	35.346834	133.314429	20.66	1.9	2.4	4.1	200461	2.61
140	2000-10-06 17:04:08.560	35.307625	133.31464	11.25	1.4	1.5	2.7	200462	2.57
141	2000-10-06 17:04:45.900	35.274048	133.344181	11.82	0.5	0.7	1.4	200464	2.56
142	2000-10-06 17:05:06.760	35.356116	133.318848	10.01	0.6	1.1	2.0	200465	3.71
143	2000-10-06 17:07:33.960	35.380404	133.319645	12.03	0.9	1.3	3.4	200469	2.72
144	2000-10-06 17:09:55.640	35.22594	133.423039	9.21	0.7	0.5	1.4	200473	3.2
145	2000-10-06 17:10:29.320	35.238774	133.378377	11.2	0.9	1.0	1.1	200474	3.32
146	2000-10-06 17:11:05.160	35.306864	133.321143	8.21	1.8	2.3	3.4	200476	1.96
147	2000-10-06 17:11:58.860	35.322176	133.319548	8.6	1.1	1.3	1.7	200478	2.65
148	2000-10-06 17:12:19.120	35.356791	133.317635	9.45	2.3	2.9	3.6	200479	2.74
149	2000-10-06 17:14:06.240	35.247306	133.378198	9.23	1.4	1.3	3.1	200482	2.48
150	2000-10-06 17:14:39.920	35.228117	133.390926	12.36	0.7	0.7	1.3	200483	2.68
151	2000-10-06 17:15:43.340	35.319287	133.318734	14.85	1.0	0.7	1.1	200484	2.06
152	2000-10-06 17:15:56.120	35.212447	133.39917	11.96	1.2	0.8	1.7	200485	2.67
153	2000-10-06 17:16:53.360	35.286515	133.326074	9.78	1.5	1.5	2.2	200487	2.83
154	2000-10-06 17:17:28.480	35.311678	133.326172	11.52	0.9	0.9	0.9	200488	2.4
155	2000-10-06 17:18:11.240	35.301009	133.320215	8.85	1.0	1.2	2.5	200489	2.36
156	2000-10-06 17:22:56.560	35.261796	133.362842	12.49	0.5	0.7	1.7	200499	2.8
157	2000-10-06 17:24:10.460	35.299288	133.302458	8.59	0.7	0.7	2.0	200501	3.01
158	2000-10-06 17:24:47.720	35.305745	133.293864	11.49	5.5	3.8	4.1	200502	1.59
159	2000-10-06 17:25:43.020	35.22301	133.412044	9.5	1.3	1.3	1.5	200504	2.57
160	2000-10-06 17:26:36.560	35.321326	133.319214	9.88	1.0	0.9	1.3	200505	2.69
161	2000-10-06 17:30:11.680	35.260978	133.36224	11.89	0.4	0.4	0.9	200510	2.36
162	2000-10-06 17:32:58.060	35.291541	133.364868	9.79	1.6	2.0	1.9	200515	3.78
163	2000-10-06 17:34:13.960	35.317456	133.326489	9.24	0.9	1.4	2.0	200516	3.22
164	2000-10-06 17:37:14.380	35.276192	133.352751	14.38	0.6	0.7	1.2	200521	3.13
165	2000-10-06 17:38:20.480	35.220007	133.418848	10.34	1.3	1.3	2.5	200522	2.59
166	2000-10-06 17:40:24.840	35.304704	133.306209	9.5	0.7	0.8	1.6	200526	2.51
167	2000-10-06 17:43:21.980	35.369405	133.330355	7.89	2.0	3.0	6.7	200530	2.68
168	2000-10-06 17:44:40.280	35.202909	133.405013	17.09	2.9	2.2	4.1	200534	3.05
169	2000-10-06 17:46:58.780	35.389864	133.281576	10.33	1.0	1.2	1.8	200538	3.47
170	2000-10-06 17:47:55.840	35.232922	133.40022	14.66	2.1	4.2	5.9	200540	2.8
171	2000-10-06 17:50:25.100	35.293335	133.333276	13.08	1.0	1.2	1.9	200545	2.88
172	2000-10-06 17:51:16.880	35.318453	133.316895	9.62	0.9	0.7	1.4	200547	2.92
173	2000-10-06 17:51:31.180	35.316101	133.314893	9.11	1.0	0.9	1.0	200548	3.08
174	2000-10-06 17:53:33.200	35.370329	133.316911	13.04	2.4	2.4	4.1	200551	2.15
175	2000-10-06 17:54:13.360	35.299178	133.308244	9.33	1.1	1.1	2.4	200553	3.52
176	2000-10-06 17:55:08.540	35.295789	133.335807	14.08	1.2	1.2	3.1	200555	1.93
177	2000-10-06 17:59:08.420	35.28787	133.32911	9.46	0.8	1.1	1.2	200561	3.84
178	2000-10-06 18:01:37.040	35.289213	133.331673	11.35	1.8	1.5	2.5	200566	3.63
179	2000-10-06 18:02:13.160	35.243331	133.382935	9.63	0.8	0.8	1.1	200567	2.4
180	2000-10-06 18:03:13.360	35.272852	133.342708	13.12	0.8	0.7	1.3	200569	2.42
181	2000-10-06 18:05:47.160	35.209196	133.405973	10.06	1.4	1.2	2.6	200573	2.65
182	2000-10-06 18:06:24.880	35.317261	133.318766	9.01	1.2	1.4	3.0	200574	3.59
183	2000-10-06 18:07:56.680	35.318245	133.32404	8.98	1.7	1.6	3.8	200576	3.85
184	2000-10-06 18:08:32.480	35.296586	133.297518	8.64	0.6	0.7	1.3	200577	3.2
185	2000-10-06 18:12:34.000	35.315226	133.32054	9.45	2.6	1.5	3.3	200586	1.83
186	2000-10-06 18:13:56.020	35.248283	133.375936	9.64	0.7	0.7	2.1	200589	2.7
187	2000-10-06 18:18:16.180	35.274231	133.348462	8.23	0.3	0.3	0.7	200598	2.67
188	2000-10-06 18:22:43.240	35.228158	133.391431	12.13	1.0	1.0	1.3	200606	2.16
189	2000-10-06 18:23:28.980	35.298767	133.330192	11.63	1.2	1.1	1.6	200608	2.48
190	2000-10-06 18:25:08.600	35.296407	133.334082	12.8	0.7	0.8	0.9	200612	2.26
191	2000-10-06 18:27:00.560	35.353906	133.317887	9.86	0.7	1.0	1.7	200616	2.74
192	2000-10-06 18:27:59.400	35.360299	133.356982	21.28	2.3	3.1	5.7	200618	2.91
193	2000-10-06 18:29:11.940	35.378369	133.617757	9.3	1.1	0.9	1.8	200619	2.32
194	2000-10-06 18:29:57.180	35.325057	133.30883	12.47	0.6	0.7	1.6	200621	2.99
195	2000-10-06 18:30:14.200	35.286987	133.338249	12.45	1.6	2.0	2.7	200622	3.09
196	2000-10-06 18:33:10.920	35.350289	133.29707	9.88	0.7	1.6	2.4	200628	2.9
197	2000-10-06 18:34:09.840	35.256396	133.374642	9.34	0.9	0.5	1.1	200629	2.52
198	2000-10-06 18:35:07.560	35.301933	133.3375	6.65	1.0	1.6	2.4	200631	2.16
199	2000-10-06 18:36:39.800	35.350252	133.301473	9.65	0.9	1.5	1.3	200634	2.41
200	2000-10-06 18:38:38.320	35.291138	133.337305	14.05	1.9	2.4	2.0	200638	2.02
201	2000-10-06 18:39:29.080	35.386373	133.280599	11.24	0.6	0.7	0.9	200640	2.97
202	2000-10-06 18:40:16.000	35.350985	133.32443	10.43	0.6	1.1	2.2	200641	1.93
203	2000-10-06 18:41:32.200	35.296615	133.297201	8.36	0.7	1.0	1.1	200644	1.97
204	2000-10-06 18:43:19.680	35.200358	133.423804	8.66	1.0	1.2	1.9	200646	2.6
205	2000-10-06 18:44:39.260	35.298307	133.291138	9.64	0.7	0.7	0.9	200649	2.86
206	2000-10-06 18:45:39.800	35.253743	133.368644	8.35	0.9	1.0	1.9	200651	2.26
207	2000-10-06 18:48:08.920	35.35046	133.297257	10.13	0.6	0.6	1.3	200656	2.86
208	2000-10-06 18:48:49.560	35.274064	133.352043	10.15	1.5	1.3	2.1	200657	2.1
209	2000-10-06 18:50:08.880	35.304525	133.312581	11.35	1.3	1.1	2.7	200660	2.65
210	2000-10-06 18:52:44.440	35.361401	133.315202	9.11	0.9	1.1	1.6	200664	2.21
211	2000-10-06 18:53:04.320	35.290328	133.340975	11.06	0.9	1.4	1.5	200665	2.42
212	2000-10-06 18:54:41.900	35.275102	133.345614	13.36	0.9	1.0	2.2	200667	3.65
213	2000-10-06 18:58:22.400	35.287215	133.346549	11.79	1.8	1.5	2.2	200672	2.62
214	2000-10-06 19:01:33.240	35.350968	133.302897	9.46	0.7	0.8	1.2	200677	2.7
215	2000-10-06 19:02:19.080	35.23162	133.392065	12.33	1.9	2.2	4.7	200679	2.68
216	2000-10-06 19:03:05.440	35.302901	133.31687	8.85	0.8	0.7	1.6	200680	2.24
217	2000-10-06 19:04:28.620	35.248747	133.37522	11.07	1.1	0.9	1.7	200682	2.27
218	2000-10-06 19:04:55.160	35.280245	133.343644	10.64	1.1	1.4	2.5	200683	2.9
219	2000-10-06 19:06:34.000	35.357243	133.295589	11.04	1.2	1.3	2.9	200686	2.78
220	2000-10-06 19:07:13.040	35.303654	133.321997	8.09	2.0	3.6	2.5	200687	1.52
221	2000-10-06 19:09:47.760	35.290788	133.354525	11.82	4.5	1.9	3.1	200693	1.97
222	2000-10-06 19:12:35.400	35.254598	133.323641	9.29	2.5	2.6	3.9	200698	2.43
223	2000-10-06 19:14:06.720	35.350981	133.302474	9.76	0.8	0.6	0.9	200701	2.39
224	2000-10-06 19:15:19.480	35.32006	133.32605	8.5	1.4	2.0	1.7	200704	1.82
225	2000-10-06 19:19:02.940	35.253743	133.372819	9.7	0.7	0.5	1.2	200713	3.12
226	2000-10-06 19:21:01.640	35.21401	133.400741	12.05	0.9	0.9	1.9	200716	2.75
227	2000-10-06 19:21:35.360	35.315873	133.32592	8.69	0.8	0.8	2.4	200717	3.62
228	2000-10-06 19:22:37.520	35.273116	133.357235	5.03	1.5	1.9	4.4	200718	2.39
229	2000-10-06 19:23:13.540	35.375753	133.258089	10.8	1.0	1.0	1.3	200719	2.24
230	2000-10-06 19:27:36.480	35.294906	133.336515	8.98	1.0	0.7	1.6	200727	2.46
231	2000-10-06 19:34:17.860	35.28866	133.329777	8.35	0.7	1.0	1.5	200738	2.11
232	2000-10-06 19:34:36.100	35.355322	133.317594	9.88	0.7	0.8	1.4	200739	2.36
233	2000-10-06 19:35:03.940	35.238753	133.376733	12.58	0.8	0.7	1.5	200740	2.29
234	2000-10-06 19:35:27.800	35.355888	133.318498	9.98	0.9	1.0	1.7	200741	2.82
235	2000-10-06 19:37:04.540	35.234904	133.390609	7.84	1.0	1.6	2.4	200743	2.93
236	2000-10-06 19:38:25.560	35.201599	133.426074	8.66	1.2	0.9	2.2	200747	3.51
237	2000-10-06 19:39:35.060	35.296615	133.298332	8.94	0.6	0.5	1.4	200748	2.63
238	2000-10-06 19:43:39.000	35.268746	133.354924	10.52	1.1	1.4	3.1	200756	2.35
239	2000-10-06 19:44:09.320	35.308728	133.330811	18.5	2.1	1.6	2.5	200757	1.86
240	2000-10-06 19:44:35.520	35.356978	133.30446	12.65	1.4	1.4	1.7	200758	2.35
241	2000-10-06 19:45:43.480	35.242782	133.382023	10.39	2.7	1.9	3.2	200760	2.01
242	2000-10-06 19:45:58.720	35.215348	133.391097	14.04	0.7	0.6	1.1	200761	2.99
243	2000-10-06 19:47:08.080	35.303438	133.32255	27.0	2.0	5.0	5.2	200762	2.73
244	2000-10-06 19:47:44.040	35.327547	133.313013	10.32	0.8	0.9	2.0	200763	1.7
245	2000-10-06 19:51:32.940	35.218323	133.388647	15.4	0.8	1.0	2.8	200771	3.6
246	2000-10-06 19:53:28.320	35.310783	133.318986	10.16	1.2	1.1	1.4	200775	2.2
247	2000-10-06 19:55:36.240	35.408903	133.294564	9.84	1.1	1.2	1.2	200779	2.26
248	2000-10-06 19:56:58.760	35.327958	133.315788	10.2	1.3	0.9	1.9	200781	2.1
249	2000-10-06 19:59:29.080	35.2099	133.409294	9.94	0.6	0.5	0.9	200784	2.85
250	2000-10-06 20:00:25.200	35.276843	133.373185	21.44	1.6	2.6	4.0	200786	2.6
251	2000-10-06 20:01:03.640	35.326526	133.325252	9.39	0.8	0.8	1.3	200787	2.34
252	2000-10-06 20:03:03.560	35.317387	133.322111	9.91	1.2	1.5	1.6	200791	2.01
253	2000-10-06 20:03:58.200	35.375594	133.331193	10.71	0.4	0.5	1.1	200792	2.48
254	2000-10-06 20:05:35.620	35.298531	133.296655	9.59	1.1	1.1	1.0	200796	2.77
255	2000-10-06 20:06:32.660	35.287968	133.334318	6.55	0.6	0.9	1.4	200797	2.16
256	2000-10-06 20:07:06.840	35.271956	133.344808	11.71	0.7	0.6	1.2	200798	2.98
257	2000-10-06 20:08:12.800	35.316313	133.329443	8.85	1.2	0.9	2.0	200801	3.25
258	2000-10-06 20:10:29.060	35.230827	133.381063	7.11	1.2	2.2	4.3	200805	1.88
259	2000-10-06 20:11:28.420	35.219173	133.379297	10.44	1.4	2.0	2.6	200807	2.32
260	2000-10-06 20:13:13.240	35.317424	133.301579	8.78	0.9	1.1	2.4	200810	2.12
261	2000-10-06 20:13:31.840	35.35271	133.31049	9.24	1.0	1.0	1.9	200811	2.42
262	2000-10-06 20:14:02.280	35.278898	133.339469	10.25	0.7	0.6	1.2	200812	1.89
263	2000-10-06 20:14:30.880	35.273572	133.340088	14.81	0.5	0.6	0.6	200813	2.46
264	2000-10-06 20:15:13.920	35.367716	133.29659	16.16	1.8	2.6	4.9	200814	2.32
265	2000-10-06 20:16:04.600	35.323645	133.332756	9.87	1.4	1.7	2.6	200815	2.22
266	2000-10-06 20:17:59.420	35.303487	133.305314	23.05	11.9	9.1	15.7	200819	2.31
267	2000-10-06 20:20:42.920	35.268901	133.350863	9.86	1.9	2.5	3.8	200824	2.08
268	2000-10-06 20:21:08.800	35.288029	133.333521	11.16	1.1	1.5	1.6	200825	1.91
269	2000-10-06 20:21:41.560	35.266492	133.358333	9.34	1.9	2.2	3.4	200826	1.83
270	2000-10-06 20:23:21.340	35.242167	133.38278	10.29	0.8	0.5	1.3	200830	2.85
271	2000-10-06 20:24:15.560	35.321724	133.324105	11.81	0.4	0.4	1.0	200832	3.23
272	2000-10-06 20:24:37.160	35.245536	133.385539	12.75	1.4	1.2	5.1	200833	3.06
273	2000-10-06 20:26:29.080	35.339799	133.303695	11.18	1.2	1.0	2.1	200836	2.74
274	2000-10-06 20:28:02.860	35.316199	133.324072	10.09	1.4	1.3	1.5	200840	2.38
275	2000-10-06 20:28:31.840	35.293396	133.334383	12.97	1.2	1.3	1.7	200841	2.25
276	2000-10-06 20:30:23.320	35.296016	133.297168	7.11	0.7	1.1	4.4	200846	2.99
277	2000-10-06 20:33:41.660	35.367167	133.283765	14.97	1.7	1.7	3.3	200851	2.29
278	2000-10-06 20:34:27.300	35.372689	133.310937	11.53	1.4	2.0	2.3	200852	2.71
279	2000-10-06 20:35:36.500	35.32913	133.304378	11.13	0.4	0.6	1.3	200855	1.84
280	2000-10-06 20:36:01.020	35.293872	133.329777	9.46	0.8	0.8	0.8	200856	3.11
281	2000-10-06 20:37:35.680	35.353353	133.295915	10.31	0.6	0.6	1.3	200858	1.95
282	2000-10-06 20:38:01.320	35.285819	133.348014	20.49	2.6	2.7	3.9	200859	2.16
283	2000-10-06 20:40:10.080	35.28053	133.343498	9.92	1.7	2.1	2.2	200862	2.34
284	2000-10-06 20:40:27.920	35.392033	133.295923	12.32	0.7	0.8	1.4	200863	2.18
285	2000-10-06 20:41:02.320	35.320996	133.320329	9.05	0.8	0.6	1.1	200864	2.29
286	2000-10-06 20:41:33.280	35.2889	133.343856	12.16	0.8	0.6	0.9	200865	1.94
287	2000-10-06 20:41:57.560	35.29043	133.341398	14.19	2.1	1.9	2.5	200866	2.28
288	2000-10-06 20:43:00.040	35.217383	133.393416	12.38	0.9	0.7	1.3	200868	2.52
289	2000-10-06 20:43:27.780	35.30953	133.322103	12.21	1.4	1.0	1.2	200869	2.07
290	2000-10-06 20:44:43.480	35.289535	133.354468	9.3	1.0	0.9	1.4	200872	3.04
291	2000-10-06 20:45:41.200	35.217891	133.395011	12.79	1.4	1.4	3.5	200873	2.66
292	2000-10-06 20:46:06.520	35.316007	133.319076	9.66	0.9	1.1	1.2	200874	1.76
293	2000-10-06 20:47:30.880	35.358012	133.284888	10.84	2.8	2.6	4.0	200879	2.5
294	2000-10-06 20:52:59.040	35.307902	133.325627	10.55	0.9	0.7	0.8	200887	2.33
295	2000-10-06 20:54:13.620	35.338444	133.301807	10.55	0.8	0.7	1.5	200889	2.42
296	2000-10-06 20:55:25.160	35.298901	133.295166	9.26	1.0	0.7	1.7	200891	3.26
297	2000-10-06 20:56:34.540	35.329134	133.288542	7.78	1.3	1.5	2.4	200892	1.92
298	2000-10-06 20:57:14.600	35.300667	133.326717	8.92	1.2	2.0	1.8	200893	1.92
299	2000-10-06 20:59:00.620	35.270862	133.352441	11.86	0.8	0.6	1.1	200897	2.11
300	2000-10-06 20:59:56.080	35.37804	133.2986	11.07	0.5	0.8	1.6	200898	2.39
301	2000-10-06 21:00:40.060	35.29399	133.33304	8.98	2.1	2.1	3.8	200900	2.37
302	2000-10-06 21:01:35.880	35.364254	133.313216	9.49	1.2	1.9	2.3	200901	2.31
303	2000-10-06 21:02:43.980	35.333085	133.317074	11.43	0.9	0.9	1.8	200903	3.52
304	2000-10-06 21:04:02.080	35.19019	133.419881	8.65	0.9	1.1	2.6	200905	2.96
305	2000-10-06 21:06:17.120	35.310124	133.325114	12.57	1.4	1.5	1.8	200910	2.87
306	2000-10-06 21:07:06.160	35.246362	133.305396	9.71	1.2	0.9	1.8	200911	1.5
307	2000-10-06 21:07:41.620	35.314819	133.32452	9.96	1.2	1.1	1.1	200912	1.76
308	2000-10-06 21:11:28.820	35.345369	133.319971	9.14	2.2	3.0	2.5	200919	2.73
309	2000-10-06 21:13:59.080	35.29137	133.315828	7.18	1.2	1.3	1.8	200924	1.89
310	2000-10-06 21:15:44.520	35.287349	133.342611	11.62	0.5	1.0	0.7	200928	2.49
311	2000-10-06 21:16:10.560	35.203837	133.401237	13.43	0.8	0.8	1.4	200929	2.99
312	2000-10-06 21:17:40.660	35.378516	133.324561	10.19	1.8	1.7	2.5	200932	2.45
313	2000-10-06 21:17:56.860	35.278817	133.345296	14.06	0.7	0.9	2.2	200933	2.58
314	2000-10-06 21:19:07.420	35.355497	133.296899	9.05	0.7	0.9	2.3	200935	2.68
315	2000-10-06 21:20:30.360	35.402979	133.320817	4.86	1.4	2.6	3.9	200938	2.09
316	2000-10-06 21:21:23.440	35.257011	133.363436	13.59	1.1	1.3	2.7	200940	3.16
317	2000-10-06 21:24:41.320	35.326534	133.302775	9.05	0.9	0.8	1.5	200944	2.42
318	2000-10-06 21:25:36.080	35.27548	133.339681	10.4	0.6	1.1	1.4	200946	2.33
319	2000-10-06 21:27:06.200	35.21711	133.393799	11.72	0.6	0.6	0.9	200949	2.49
320	2000-10-06 21:28:19.440	35.358651	133.316772	10.28	0.9	1.4	2.1	200952	2.27
321	2000-10-06 21:28:59.680	35.321785	133.318408	9.15	0.9	1.0	2.0	200954	4.52
322	2000-10-06 21:32:02.700	35.354268	133.319027	9.52	1.1	1.1	2.0	200957	2.45
323	2000-10-06 21:32:29.200	35.213151	133.394613	13.4	0.7	0.7	1.7	200959	2.16
324	2000-10-06 21:33:24.480	35.260498	133.356559	9.92	0.6	0.6	1.3	200960	3.2
325	2000-10-06 21:34:52.440	35.319527	133.316146	7.56	1.5	1.6	4.0	200963	3.28
326	2000-10-06 21:38:31.380	35.322217	133.318441	9.21	0.8	0.7	1.3	200969	2.69
327	2000-10-06 21:40:27.980	35.255501	133.366252	10.65	0.8	0.9	1.5	200972	2.96
328	2000-10-06 21:41:30.800	35.309416	133.319775	9.79	0.7	0.7	1.0	200974	2.15
329	2000-10-06 21:42:05.200	35.326583	133.319181	10.38	2.6	1.6	3.7	200975	1.86
330	2000-10-06 21:43:23.820	35.231527	133.389412	11.38	1.5	0.9	2.0	200977	2.4
331	2000-10-06 21:44:07.960	35.317936	133.328841	9.69	1.0	1.2	1.5	200978	2.02
332	2000-10-06 21:44:42.300	35.292338	133.3382	13.45	0.6	0.8	1.3	200979	2.41
333	2000-10-06 21:44:57.800	35.349858	133.319548	9.43	2.1	1.6	3.5	200980	2.76
334	2000-10-06 21:46:11.840	35.322949	133.322974	9.73	0.8	0.6	1.0	200982	2.77
335	2000-10-06 21:46:52.680	35.321883	133.324585	14.74	1.6	1.1	5.0	200984	4.15
336	2000-10-06 21:47:44.520	35.284351	133.334676	11.77	0.6	0.8	1.0	200985	2.19
337	2000-10-06 21:49:00.320	35.31639	133.319051	8.86	0.6	0.7	1.3	200987	2.18
338	2000-10-06 21:49:14.360	35.239303	133.378882	13.57	0.7	0.8	1.1	200988	2.55
339	2000-10-06 21:51:01.600	35.267521	133.353923	7.8	0.6	0.6	2.1	200992	2.18
340	2000-10-06 21:51:58.560	35.311222	133.32439	12.91	1.0	0.9	1.3	200994	2.14
341	2000-10-06 21:52:30.440	35.358952	133.317448	10.31	0.7	1.2	2.0	200995	3.07
342	2000-10-06 21:53:02.100	35.256234	133.374056	10.99	1.1	0.9	1.4	200996	2.12
343	2000-10-06 21:53:45.580	35.281051	133.341561	9.36	1.1	0.8	2.0	200997	2.99
344	2000-10-06 21:55:02.800	35.288961	133.329704	10.79	0.9	0.6	1.4	200999	3.57
345	2000-10-06 21:57:16.540	35.366121	133.280843	10.37	0.9	1.1	2.2	201003	2.87
346	2000-10-06 21:58:02.600	35.271948	133.35131	9.26	0.9	1.0	1.9	201004	1.89
347	2000-10-06 21:58:25.760	35.335091	133.302254	10.71	0.9	1.0	1.2	201005	2.28
348	2000-10-06 22:03:07.560	35.275781	133.345581	13.69	0.8	1.2	2.2	201012	2.28
349	2000-10-06 22:04:49.320	35.191569	133.413574	4.16	2.2	3.0	5.3	201015	2.28
350	2000-10-06 22:05:18.540	35.335225	133.311068	11.76	0.5	0.6	1.2	201016	2.52
351	2000-10-06 22:06:01.300	35.290934	133.344653	7.08	0.8	0.7	2.1	201017	2.21
352	2000-10-06 22:09:13.240	35.271293	133.357235	14.44	0.9	0.9	1.2	201023	1.72
353	2000-10-06 22:10:34.560	35.286438	133.338615	12.26	0.7	0.8	1.1	201025	2.76
354	2000-10-06 22:11:27.160	35.335417	133.303109	11.64	0.4	0.4	1.1	201026	2.58
355	2000-10-06 22:11:54.280	35.395829	133.263631	15.89	1.5	1.5	2.8	201027	3.03
356	2000-10-06 22:13:07.940	35.282117	133.327694	13.41	1.0	1.0	1.3	201028	2.73
357	2000-10-06 22:17:38.420	35.305196	133.3125	19.01	2.2	2.4	3.2	201037	2.6
358	2000-10-06 22:18:24.000	35.229635	133.388175	11.88	1.4	1.3	3.5	201038	1.88
359	2000-10-06 22:19:10.420	35.320841	133.316219	9.07	1.0	1.0	1.4	201039	2.22
360	2000-10-06 22:21:44.320	35.301599	133.298242	9.28	1.5	1.7	1.7	201044	1.23
361	2000-10-06 22:22:32.940	35.210697	133.409578	10.27	0.7	0.5	1.1	201045	2.16
362	2000-10-06 22:26:10.400	35.272294	133.347925	10.7	0.6	0.6	1.0	201052	2.64
363	2000-10-06 22:26:49.680	35.309432	133.336263	6.36	1.1	1.7	2.8	201053	1.61
364	2000-10-06 22:27:17.880	35.301025	133.328613	7.94	1.8	2.5	2.2	201054	1.74
365	2000-10-06 22:28:03.640	35.316292	133.319539	11.77	0.5	0.6	1.1	201055	2.17
366	2000-10-06 22:30:19.040	35.317232	133.326929	9.17	0.8	1.2	1.9	201060	1.49
367	2000-10-06 22:30:33.920	35.289433	133.348747	10.17	0.9	0.9	1.7	201061	1.99
368	2000-10-06 22:31:24.500	35.347319	133.305843	9.79	1.2	1.8	2.1	201062	2.2
369	2000-10-06 22:34:33.640	35.287919	133.333276	11.68	0.8	0.7	0.8	201065	2.94
370	2000-10-06 22:35:30.400	35.30151	133.32522	11.44	0.4	0.5	0.7	201066	2.31
371	2000-10-06 22:38:43.760	35.285331	133.350146	11.09	0.7	0.7	1.1	201072	2.79
372	2000-10-06 22:39:02.880	35.374186	133.296875	9.66	2.6	3.8	6.5	201073	2.44
373	2000-10-06 22:39:35.980	35.265108	133.356649	9.9	1.0	2.5	2.8	201074	2.17
374	2000-10-06 22:41:15.880	35.292696	133.330802	12.23	0.8	1.1	1.7	201077	1.86
375	2000-10-06 22:43:16.360	35.205656	133.402946	18.34	2.6	3.0	4.1	201081	2.64
376	2000-10-06 22:43:38.080	35.29506	133.304712	15.79	6.9	2.7	4.8	201082	2.45
377	2000-10-06 22:45:38.380	35.389262	133.257503	10.87	1.1	1.3	1.5	201085	1.9
378	2000-10-06 22:48:38.660	35.296749	133.293449	8.81	0.8	1.2	1.1	201090	2.87
379	2000-10-06 22:49:54.120	35.208036	133.400342	13.38	1.2	1.1	2.8	201093	2.13
380	2000-10-06 22:51:01.560	35.298275	133.30734	8.93	0.8	0.7	1.7	201095	3.61
381	2000-10-06 22:52:13.760	35.274443	133.34397	12.24	0.7	0.7	1.5	201096	3.64
382	2000-10-06 22:54:08.640	35.334208	133.306226	12.0	1.5	1.5	2.4	201098	2.14
383	2000-10-06 22:55:28.420	35.356909	133.29672	9.77	0.7	0.8	1.2	201100	2.16
384	2000-10-06 22:56:59.020	35.186593	133.42146	9.53	0.8	0.8	1.1	201102	4.76
385	2000-10-06 22:58:39.560	35.316003	133.322575	14.7	1.1	1.1	1.6	201103	3.04
386	2000-10-06 22:59:08.200	35.276147	133.341691	9.81	1.8	1.6	3.4	201104	2.18
387	2000-10-06 23:03:11.100	35.343917	133.296566	9.42	0.7	0.9	1.8	201113	1.79
388	2000-10-06 23:03:41.640	35.205473	133.40389	11.66	0.9	1.1	2.9	201114	2.29
389	2000-10-06 23:04:43.320	35.376595	133.3236	10.77	1.4	1.5	1.9	201115	2.1
390	2000-10-06 23:04:58.000	35.278251	133.338859	11.36	0.5	0.5	0.7	201116	1.9
391	2000-10-06 23:06:04.760	35.342208	133.292879	12.13	0.6	0.6	1.7	201118	2.22
392	2000-10-06 23:07:20.200	35.228935	133.383423	10.31	1.4	1.8	3.8	201121	1.36
393	2000-10-06 23:08:19.160	35.371012	133.322705	13.23	1.3	1.6	2.1	201123	2.1
394	2000-10-06 23:09:30.080	35.357511	133.288127	9.79	0.6	1.0	0.9	201124	2.41
395	2000-10-06 23:09:52.920	35.348389	133.299154	9.66	0.6	1.4	2.7	201126	2.39
396	2000-10-06 23:10:44.080	35.375659	133.331657	10.63	0.6	0.5	1.1	201127	2.64
397	2000-10-06 23:12:27.920	35.377197	133.334684	10.78	0.4	0.6	1.2	201129	2.99
398	2000-10-06 23:14:18.400	35.207227	133.410929	10.28	0.6	0.6	1.6	201132	4.02
399	2000-10-06 23:15:44.960	35.295361	133.281966	8.04	0.6	0.9	3.2	201133	2.13
400	2000-10-06 23:16:34.600	35.313342	133.31394	9.88	0.7	0.7	0.8	201134	2.34
401	2000-10-06 23:18:05.720	35.269242	133.358895	13.96	0.4	0.4	0.7	201139	2.61
402	2000-10-06 23:18:39.040	35.313485	133.319938	9.38	0.6	0.6	0.9	201140	2.49
403	2000-10-06 23:23:00.760	35.346082	133.302637	10.44	1.2	0.9	2.3	201149	1.96
404	2000-10-06 23:23:26.640	35.335531	133.303361	11.57	0.5	0.4	1.5	201150	1.72
405	2000-10-06 23:24:05.480	35.201778	133.420402	9.59	1.1	0.8	1.7	201151	2.69
406	2000-10-06 23:24:31.480	35.313843	133.324406	13.45	1.2	1.0	1.5	201152	2.13
407	2000-10-06 23:26:11.200	35.323189	133.333423	9.23	1.0	1.0	1.1	201155	2.4
408	2000-10-06 23:28:03.080	35.304012	133.33151	18.37	1.9	2.0	3.2	201158	1.75
409	2000-10-06 23:29:15.940	35.260974	133.359212	10.12	0.8	0.9	1.4	201160	1.96
410	2000-10-06 23:30:20.080	35.19648	133.417651	10.86	1.5	1.1	2.2	201162	2.23
411	2000-10-06 23:31:26.860	35.397766	133.332227	11.75	1.3	1.4	1.9	201165	2.37
412	2000-10-06 23:32:06.880	35.381193	133.306226	10.33	1.4	1.1	2.0	201166	2.06
413	2000-10-06 23:32:31.260	35.20046	133.409098	13.34	2.8	2.1	3.7	201167	1.0
414	2000-10-06 23:33:07.060	35.299202	133.325431	10.65	0.9	0.8	1.4	201168	1.67
415	2000-10-06 23:34:00.360	35.37723	133.30175	10.24	0.8	1.0	1.9	201169	2.73
416	2000-10-06 23:35:12.200	35.328878	133.309465	11.86	1.0	1.0	1.5	201171	2.41
417	2000-10-06 23:36:45.000	35.295776	133.294474	7.64	0.5	0.7	0.9	201174	1.86
418	2000-10-06 23:37:13.840	35.27996	133.35009	13.25	2.6	2.5	4.0	201175	1.94
419	2000-10-06 23:42:10.160	35.28571	133.334204	8.34	1.1	1.6	2.1	201185	2.93
420	2000-10-06 23:43:13.040	35.335726	133.295785	9.37	0.8	0.8	1.7	201187	2.28
421	2000-10-06 23:45:18.500	35.350208	133.304712	10.08	1.9	2.8	4.2	201190	1.97
422	2000-10-06 23:45:36.680	35.316435	133.316748	8.97	1.0	1.1	1.6	201191	2.79
423	2000-10-06 23:47:41.940	35.34904	133.302507	10.25	0.7	0.9	1.2	201196	2.5
424	2000-10-06 23:51:15.480	35.272213	133.338411	15.23	0.5	0.6	0.6	201202	3.29
425	2000-10-06 23:51:56.580	35.359839	133.332975	12.01	1.1	1.4	3.0	201204	3.49
426	2000-10-06 23:53:10.000	35.288692	133.331958	12.33	1.1	1.4	1.7	201206	2.09
427	2000-10-06 23:54:00.620	35.267802	133.3545	12.08	0.8	0.6	0.8	201208	2.01
428	2000-10-06 23:56:07.160	35.312423	133.324056	11.89	0.5	0.4	0.7	201212	2.4
429	2000-10-06 23:56:35.200	35.381291	133.279989	11.05	0.8	1.2	2.2	201213	2.62
430	2000-10-06 23:56:56.560	35.27878	133.347542	9.3	0.9	1.1	2.1	201214	2.63
431	2000-10-06 23:58:58.000	35.349007	133.296973	9.78	0.6	0.6	0.7	201217	2.36
432	2000-10-07 00:01:07.570	35.308618	133.321948	10.89	0.8	0.8	1.4	201220	2.63
433	2000-10-07 00:02:04.670	35.318217	133.290161	7.64	0.7	0.8	1.3	201223	2.15
434	2000-10-07 00:03:01.510	35.187459	133.417668	10.46	0.7	0.6	1.5	201225	2.42
435	2000-10-07 00:06:04.130	35.261491	133.100692	16.05	3.8	3.0	4.0	201229	1.39
436	2000-10-07 00:08:54.930	35.256673	133.362272	7.72	0.9	0.8	1.9	201234	1.36
437	2000-10-07 00:09:56.800	35.373649	133.297616	10.65	0.6	0.8	1.2	201237	2.14
438	2000-10-07 00:13:31.700	35.25811	133.363224	8.93	0.8	0.7	1.7	201244	2.64
439	2000-10-07 00:15:39.260	35.308504	133.326042	9.8	0.9	1.0	1.6	201247	1.63
440	2000-10-07 00:16:36.350	35.400806	133.303776	11.68	1.3	1.4	2.5	201248	2.64
441	2000-10-07 00:18:36.810	35.269218	133.205208	10.01	1.0	1.0	1.5	201252	2.11
442	2000-10-07 00:20:25.100	35.314384	133.315682	9.67	1.8	2.5	4.6	201256	1.9
443	2000-10-07 00:23:13.410	35.194242	133.414535	10.04	0.8	1.0	1.9	201261	3.89
444	2000-10-07 00:26:35.040	35.323682	133.321094	9.4	0.9	1.0	1.6	201267	2.31
445	2000-10-07 00:27:17.490	35.332353	133.305786	7.89	1.4	2.0	2.3	201268	1.8
446	2000-10-07 00:30:54.650	35.25177	133.3854	20.02	2.3	2.5	3.1	201277	2.29
447	2000-10-07 00:31:58.210	35.283875	133.328442	7.74	0.9	1.2	2.4	201279	2.49
448	2000-10-07 00:35:24.870	35.294458	133.286239	8.48	0.7	0.6	1.5	201285	3.38
449	2000-10-07 00:36:57.010	35.342896	133.312109	10.39	1.3	1.7	2.5	201287	2.16
450	2000-10-07 00:38:00.820	35.268966	133.355811	10.82	2.0	2.7	3.7	201289	2.06
451	2000-10-07 00:39:39.430	35.377071	133.29974	11.41	0.6	0.7	1.6	201292	2.92
452	2000-10-07 00:42:01.610	35.311263	133.328573	8.84	0.8	0.8	0.8	201296	1.87
453	2000-10-07 00:43:36.680	35.311772	133.322493	9.02	0.7	0.8	1.4	201299	2.9
454	2000-10-07 00:46:45.960	35.28396	133.332463	10.69	0.9	0.7	1.2	201305	1.91
455	2000-10-07 00:48:56.180	35.294511	133.364258	13.41	1.3	1.1	2.2	201309	2.81
456	2000-10-07 00:49:42.280	35.299056	133.2927	9.22	0.6	0.6	2.0	201310	2.51
457	2000-10-07 00:50:59.580	35.2946	133.29231	7.37	1.4	1.1	1.5	201312	1.71
458	2000-10-07 00:52:06.780	35.199707	133.421761	9.99	0.6	0.7	0.7	201314	2.68
459	2000-10-07 00:52:41.790	35.257756	133.351807	8.99	1.5	1.7	3.5	201316	2.33
460	2000-10-07 00:53:18.450	35.266463	133.348494	14.49	0.9	1.6	1.1	201317	2.04
461	2000-10-07 00:55:06.180	35.35953	133.255884	10.23	0.4	0.5	0.6	201322	2.14
462	2000-10-07 00:55:37.590	35.299288	133.313257	7.79	0.9	1.1	1.3	201323	1.97
463	2000-10-07 00:57:03.910	35.311271	133.319596	9.87	0.6	0.7	0.9	201326	1.66
464	2000-10-07 00:57:23.010	35.260132	133.351139	16.39	1.9	2.3	2.4	201327	1.63
465	2000-10-07 01:02:24.980	35.290308	133.363241	21.31	2.9	4.8	6.6	201339	1.74
466	2000-10-07 01:02:58.100	35.299731	133.294189	10.65	1.0	1.2	2.4	201340	2.09
467	2000-10-07 01:03:37.290	35.309566	133.317814	12.18	1.2	1.5	2.7	201341	2.32
468	2000-10-07 01:04:18.520	35.300667	133.314437	9.18	1.3	1.8	1.7	201342	1.79
469	2000-10-07 01:06:35.570	35.275102	133.344946	5.09	1.3	1.7	3.4	201347	2.54
470	2000-10-07 01:09:29.310	35.296045	133.284888	6.53	0.9	0.6	1.9	201352	1.55
471	2000-10-07 01:12:03.660	35.275122	133.340804	11.31	2.8	2.8	4.1	201356	2.31
472	2000-10-07 01:12:42.330	35.323352	133.330216	8.53	1.4	1.4	2.4	201357	2.0
473	2000-10-07 01:13:14.390	35.353772	133.298991	9.93	0.6	0.6	1.0	201358	2.42
474	2000-10-07 01:14:30.050	35.319877	133.318644	9.76	0.8	0.7	0.9	201361	2.53
475	2000-10-07 01:15:43.560	35.378503	133.308732	10.15	1.2	1.0	1.9	201363	1.68
476	2000-10-07 01:17:42.910	35.265442	133.341561	12.08	0.3	0.3	0.7	201366	2.43
477	2000-10-07 01:20:09.420	35.339783	133.301603	8.57	1.6	0.8	1.2	201370	1.43
478	2000-10-07 01:23:27.160	35.313774	133.31416	9.88	1.0	1.0	1.6	201376	2.16
479	2000-10-07 01:24:00.700	35.286296	133.332243	11.07	0.8	0.8	2.0	201377	2.16
480	2000-10-07 01:24:36.770	35.32227	133.312345	9.38	1.3	1.4	2.8	201378	1.87
481	2000-10-07 01:24:55.020	35.314299	133.324976	9.75	0.6	0.8	1.5	201379	2.49
482	2000-10-07 01:26:00.200	35.205375	133.409277	11.51	1.3	1.1	2.1	201380	1.86
483	2000-10-07 01:27:42.860	35.348556	133.298999	10.61	0.7	0.7	1.4	201382	1.83
484	2000-10-07 01:28:27.040	35.378288	133.30966	10.53	0.7	0.8	1.5	201384	2.39
485	2000-10-07 01:29:36.610	35.250728	133.367684	10.29	0.5	0.7	1.2	201385	2.42
486	2000-10-07 01:31:06.300	35.346611	133.303743	10.74	1.6	1.5	2.3	201387	2.45
487	2000-10-07 01:31:34.530	35.286365	133.321077	14.39	1.6	1.0	2.5	201388	1.94
488	2000-10-07 01:32:31.150	35.383748	133.263745	11.12	2.0	1.2	2.5	201389	1.91
489	2000-10-07 01:33:07.040	35.313717	133.299365	9.22	0.5	0.6	1.1	201390	2.58
490	2000-10-07 01:34:47.460	35.253569	133.364225	8.54	1.3	2.0	3.4	201393	3.5
491	2000-10-07 01:35:11.550	35.26862	133.357568	13.75	0.6	0.5	0.9	201394	3.28
492	2000-10-07 01:36:08.820	35.244694	133.375187	7.59	1.2	1.0	2.3	201395	2.3
493	2000-10-07 01:38:48.760	35.264864	133.353874	10.67	1.5	1.8	2.2	201399	3.48
494	2000-10-07 01:39:32.400	35.338521	133.307113	14.63	0.8	0.8	1.1	201400	3.03
495	2000-10-07 01:41:38.780	35.348991	133.298958	10.56	0.8	0.6	1.1	201404	1.99
496	2000-10-07 01:43:03.090	35.23409	133.379525	12.68	0.9	1.0	2.3	201407	1.58
497	2000-10-07 01:44:27.630	35.278695	133.34484	11.69	1.1	1.1	1.7	201410	2.1
498	2000-10-07 01:45:12.740	35.343913	133.298201	9.72	0.7	1.2	1.4	201412	2.39
499	2000-10-07 01:45:33.150	35.285486	133.307194	7.87	0.9	1.1	1.4	201413	1.82
500	2000-10-07 01:46:21.220	35.371574	133.323275	10.38	1.0	0.9	1.6	201414	2.54
501	2000-10-07 01:46:21.130	35.372656	133.32312	13.38	1.4	1.3	4.2	201415	1.96
502	2000-10-07 01:48:48.870	35.311613	133.325155	9.07	0.9	1.4	2.8	201420	2.63
503	2000-10-07 01:49:23.000	35.379952	133.30485	7.99	1.8	1.7	2.9	201421	2.54
504	2000-10-07 01:49:22.680	35.375004	133.307544	13.89	0.8	1.0	2.9	201422	2.71
505	2000-10-07 01:50:39.670	35.306527	133.323258	10.48	0.8	0.9	1.5	201424	1.74
506	2000-10-07 01:51:14.060	35.386198	133.255493	11.62	1.0	1.0	1.4	201425	2.33
507	2000-10-07 01:54:40.950	35.223926	133.419417	9.05	0.4	0.7	0.9	201431	2.18
508	2000-10-07 01:55:30.810	35.348885	133.290039	8.83	1.1	1.3	2.1	201433	2.46
509	2000-10-07 01:57:02.140	35.289319	133.304069	16.48	1.9	2.0	2.5	201437	2.2
510	2000-10-07 01:58:41.160	35.348568	133.301546	9.22	1.9	2.2	3.3	201440	1.97
511	2000-10-07 01:59:39.440	35.36689	133.288493	9.72	1.3	1.4	1.5	201442	2.67
512	2000-10-07 02:00:59.470	35.348966	133.306714	12.19	1.2	1.5	2.4	201443	2.46
513	2000-10-07 02:01:24.520	35.244324	133.381136	10.67	1.0	1.2	4.0	201444	2.49
514	2000-10-07 02:02:57.140	35.345374	133.300187	10.14	1.0	1.3	2.7	201446	1.98
515	2000-10-07 02:03:32.780	35.276453	133.345801	15.2	1.0	1.3	1.9	201447	3.1
516	2000-10-07 02:04:59.410	35.268286	133.352458	10.13	0.9	1.0	1.6	201449	3.04
517	2000-10-07 02:08:33.710	35.306059	133.323983	11.02	1.5	1.5	1.2	201453	1.88
518	2000-10-07 02:10:34.950	35.249976	133.378092	11.5	0.5	0.7	0.9	201456	1.91
519	2000-10-07 02:11:43.130	35.325305	133.324178	10.99	0.7	0.6	1.9	201459	1.66
520	2000-10-07 02:12:36.700	35.24943	133.369385	5.66	1.3	1.5	4.8	201461	1.6
521	2000-10-07 02:13:01.560	35.377319	133.322648	10.21	0.5	0.5	1.0	201462	1.75
522	2000-10-07 02:14:27.400	35.370142	133.291618	10.61	3.8	2.8	4.5	201465	2.36
523	2000-10-07 02:15:24.890	35.356889	133.287394	9.63	1.3	1.4	2.4	201469	2.51
524	2000-10-07 02:17:26.230	35.385478	133.302759	12.18	1.5	1.5	1.7	201473	2.21
525	2000-10-07 02:18:03.680	35.255929	133.365186	9.15	0.7	0.7	1.0	201474	2.28
526	2000-10-07 02:19:14.130	35.294926	133.32793	7.35	1.2	1.1	1.5	201475	1.26
527	2000-10-07 02:21:01.200	35.327051	133.288216	7.12	0.8	0.9	2.4	201478	2.14
528	2000-10-07 02:23:12.360	35.345483	133.319499	19.02	3.1	6.4	4.1	201481	1.86
529	2000-10-07 02:24:02.140	35.349569	133.287785	9.39	0.7	1.0	1.1	201483	1.91
530	2000-10-07 02:24:28.240	35.228609	133.385099	13.89	1.0	0.9	1.5	201484	1.78
531	2000-10-07 02:25:40.420	35.298869	133.300537	9.04	0.7	0.7	0.8	201487	2.83
532	2000-10-07 02:26:41.620	35.361491	133.247095	10.53	0.9	1.2	1.4	201488	3.48
533	2000-10-07 02:29:47.860	35.322498	133.329541	8.29	1.8	2.0	2.6	201494	2.04
534	2000-10-07 02:31:10.040	35.337467	133.297917	10.68	1.7	2.0	3.2	201495	2.97
535	2000-10-07 02:32:14.460	35.281319	133.336157	9.91	0.9	1.4	1.4	201497	2.27
536	2000-10-07 02:33:25.630	35.264872	133.353467	9.89	2.3	3.1	5.2	201498	1.92
537	2000-10-07 02:35:28.750	35.353638	133.318132	9.66	0.7	0.9	1.6	201502	2.29
538	2000-10-07 02:36:00.240	35.350826	133.320109	9.56	0.5	0.5	0.8	201503	2.05
539	2000-10-07 02:37:07.950	35.358988	133.290535	9.61	0.8	1.0	1.3	201505	2.83
540	2000-10-07 02:39:04.350	35.332088	133.294067	8.88	0.7	0.6	1.3	201508	2.8
541	2000-10-07 02:40:43.610	35.267407	133.353971	10.84	0.7	0.8	1.2	201511	1.96
542	2000-10-07 02:41:49.650	35.37345	133.300618	10.71	1.2	1.5	2.4	201513	1.96
543	2000-10-07 02:43:10.590	35.268494	133.353752	10.28	0.4	0.5	0.9	201516	1.71
544	2000-10-07 02:43:35.980	35.220089	133.402702	10.36	1.1	1.2	1.6	201517	2.8
545	2000-10-07 02:44:20.100	35.283732	133.323698	8.42	0.6	0.7	0.9	201518	2.97
546	2000-10-07 02:46:55.700	35.268506	133.359505	13.97	0.9	0.8	2.2	201523	1.99
547	2000-10-07 02:47:21.100	35.38193	133.337004	17.5	2.4	2.4	2.9	201525	2.64
548	2000-10-07 02:50:24.240	35.206604	133.410669	12.23	1.2	2.0	3.5	201531	1.54
549	2000-10-07 02:51:31.040	35.317188	133.326058	11.44	1.4	1.6	2.2	201534	1.26
550	2000-10-07 02:52:00.850	35.192163	133.41665	10.07	0.8	0.6	1.2	201535	1.99
551	2000-10-07 02:52:40.240	35.302462	133.326335	11.85	1.0	0.6	0.9	201536	2.78
552	2000-10-07 02:53:42.270	35.424312	133.334106	10.87	1.2	1.1	1.8	201537	1.55
553	2000-10-07 02:55:37.700	35.290853	133.331885	12.12	1.3	1.6	2.5	201541	2.17
554	2000-10-07 02:55:58.150	35.361137	133.301408	17.2	1.5	2.1	4.2	201542	2.2
555	2000-10-07 02:58:33.900	35.355017	133.284017	16.42	2.4	2.7	2.3	201547	1.68
556	2000-10-07 02:59:13.270	35.377726	133.28505	10.42	0.7	0.8	1.0	201548	2.07
557	2000-10-07 02:59:42.630	35.349345	133.300472	9.78	0.9	0.8	1.8	201549	1.83
558	2000-10-07 03:01:10.440	35.324349	133.318018	8.6	1.0	1.1	1.3	201552	2.26
559	2000-10-07 03:02:19.180	35.296708	133.330265	10.37	1.2	1.3	1.7	201554	2.17
560	2000-10-07 03:04:03.780	35.269088	133.352108	11.59	0.5	0.5	1.0	201558	1.88
561	2000-10-07 03:05:32.740	35.30096	133.326742	12.15	1.1	1.2	1.8	201561	2.0
562	2000-10-07 03:06:09.570	35.22511	133.38645	13.26	1.3	1.6	1.3	201562	2.05
563	2000-10-07 03:07:02.610	35.353088	133.295711	9.98	0.6	0.7	1.1	201564	2.44
564	2000-10-07 03:10:46.430	35.339311	133.321517	9.35	1.4	1.9	2.2	201572	2.7
565	2000-10-07 03:11:36.620	35.297168	133.286523	9.53	0.6	0.7	1.0	201573	2.31
566	2000-10-07 03:12:17.490	35.325142	133.325911	8.61	1.3	1.6	1.7	201574	2.15
567	2000-10-07 03:15:40.170	35.32314	133.325464	8.35	1.5	1.1	2.3	201579	2.18
568	2000-10-07 03:15:58.360	35.37301	133.319295	10.73	1.0	0.9	1.6	201580	2.26
569	2000-10-07 03:16:10.500	35.28964	133.358154	10.35	1.0	0.8	1.7	201581	2.35
570	2000-10-07 03:17:24.880	35.344527	133.311035	9.35	1.2	1.2	2.1	201583	2.25
571	2000-10-07 03:20:25.880	35.3245	133.31971	12.41	0.9	0.8	2.1	201588	3.26
572	2000-10-07 03:21:01.900	35.311182	133.33514	10.26	2.0	1.7	3.0	201589	2.11
573	2000-10-07 03:23:00.320	35.305265	133.318571	9.86	0.5	0.8	1.4	201593	1.68
574	2000-10-07 03:24:28.710	35.355632	133.329736	9.73	0.8	0.8	1.2	201595	1.69
575	2000-10-07 03:27:12.570	35.396785	133.278312	10.99	1.3	1.4	2.7	201600	1.94
576	2000-10-07 03:28:02.800	35.264437	133.359294	12.39	0.7	1.3	1.9	201601	1.78
577	2000-10-07 03:29:02.470	35.359098	133.297209	10.96	1.3	1.4	1.7	201603	1.96
578	2000-10-07 03:29:29.090	35.277873	133.336971	11.0	0.8	1.4	1.6	201605	1.69
579	2000-10-07 03:31:48.300	35.34849	133.303068	9.73	1.2	1.0	2.1	201610	3.24
580	2000-10-07 03:34:58.430	35.278288	133.341382	12.3	0.6	0.7	0.9	201615	2.44
581	2000-10-07 03:35:12.690	35.300785	133.331136	13.08	1.2	1.4	1.8	201616	3.12
582	2000-10-07 03:36:34.730	35.222192	133.399927	8.52	1.1	0.8	1.4	201618	2.47
583	2000-10-07 03:39:13.340	35.222835	133.3948	10.81	0.3	0.3	0.6	201623	2.05
584	2000-10-07 03:41:39.830	35.305627	133.303003	11.34	1.3	1.2	1.9	201627	2.68
585	2000-10-07 03:42:53.600	35.270817	133.347502	11.0	0.9	1.0	3.3	201629	2.69
586	2000-10-07 03:45:02.090	35.353837	133.297998	9.91	0.7	0.9	1.6	201633	2.05
587	2000-10-07 03:45:29.930	35.292452	133.325871	13.37	0.9	1.0	0.9	201634	1.44
588	2000-10-07 03:47:30.840	35.352799	133.304582	17.84	2.1	3.0	3.6	201637	2.46
589	2000-10-07 03:48:12.190	35.287126	133.328947	8.41	0.9	1.1	1.6	201638	1.75
590	2000-10-07 03:48:37.390	35.272843	133.341846	10.75	1.4	1.9	1.3	201639	2.23
591	2000-10-07 03:50:21.300	35.323315	133.315601	8.15	1.2	1.8	2.0	201642	1.64
592	2000-10-07 03:51:31.730	35.263546	133.355615	9.05	1.0	1.3	1.9	201644	2.05
593	2000-10-07 03:53:18.270	35.375655	133.331453	10.91	0.5	0.8	1.2	201646	2.55
594	2000-10-07 03:54:27.010	35.288143	133.346631	9.64	0.7	0.5	1.1	201647	2.09
595	2000-10-07 03:55:27.530	35.322111	133.304818	12.14	0.6	0.6	0.7	201649	2.24
596	2000-10-07 03:57:15.600	35.197949	133.418905	10.08	2.0	2.9	5.1	201652	1.14
597	2000-10-07 03:57:31.710	35.284273	133.332593	9.43	0.6	0.9	0.8	201653	1.45
598	2000-10-07 03:58:16.070	35.327091	133.315283	10.7	1.0	0.9	2.3	201656	4.06
599	2000-10-07 03:58:42.200	35.327502	133.314111	10.01	1.1	1.3	1.7	201657	3.47
600	2000-10-07 03:59:44.970	35.238717	133.377645	11.93	0.5	0.7	1.0	201658	2.37
601	2000-10-07 04:01:29.520	35.31241	133.318075	9.6	1.4	1.4	1.9	201662	1.59
602	2000-10-07 04:02:01.980	35.35675	133.329386	9.72	0.8	0.7	1.1	201663	1.92
603	2000-10-07 04:03:38.610	35.189571	133.4288	9.42	1.4	1.5	2.7	201666	2.13
604	2000-10-07 04:06:36.490	35.316728	133.324821	8.49	0.8	0.9	2.1	201671	2.07
605	2000-10-07 04:09:07.780	35.30675	133.325	9.45	0.7	0.6	1.1	201676	1.79
606	2000-10-07 04:10:06.260	35.328194	133.266374	13.74	3.3	1.9	3.8	201677	2.14
607	2000-10-07 04:12:05.430	35.304089	133.310799	9.47	0.8	0.8	1.4	201680	2.93
608	2000-10-07 04:14:09.090	35.174829	133.275138	11.84	3.0	2.4	2.4	201685	1.81
609	2000-10-07 04:14:18.040	35.295052	133.299178	7.86	2.2	2.9	3.3	201686	2.04
610	2000-10-07 04:15:35.910	35.339567	133.30437	10.16	1.3	1.6	1.8	201687	1.73
611	2000-10-07 04:16:14.690	35.214176	133.412915	11.13	0.9	1.0	2.4	201688	1.61
612	2000-10-07 04:17:29.570	35.298547	133.298934	9.2	0.5	0.6	1.3	201690	2.4
613	2000-10-07 04:18:39.850	35.36202	133.310343	10.28	1.4	1.7	2.7	201692	2.88
614	2000-10-07 04:20:34.430	35.213464	133.403849	11.26	1.0	0.8	2.1	201695	1.95
615	2000-10-07 04:24:52.920	35.316268	133.301489	7.57	1.2	1.4	7.0	201704	2.52
616	2000-10-07 04:26:31.470	35.214315	133.424447	9.49	1.0	0.9	1.4	201706	3.12
617	2000-10-07 04:27:16.440	35.328088	133.315511	9.88	0.9	0.8	1.6	201707	3.47
618	2000-10-07 04:30:36.140	35.346635	133.301538	10.1	0.8	0.9	1.8	201713	2.61
619	2000-10-07 04:32:01.970	35.380302	133.322559	9.31	0.8	0.7	1.4	201715	1.72
620	2000-10-07 04:34:15.470	35.262301	133.360213	12.39	1.4	1.4	1.6	201719	1.82
621	2000-10-07 04:37:58.000	35.321273	133.326986	9.56	1.3	2.1	2.9	201726	1.81
622	2000-10-07 04:38:57.490	35.269666	133.353434	10.98	0.4	0.5	0.8	201728	1.87
623	2000-10-07 04:39:16.250	35.300818	133.329362	20.8	2.6	2.9	4.3	201729	0.74
624	2000-10-07 04:40:12.820	35.317944	133.316789	9.79	1.0	1.0	1.3	201731	1.69
625	2000-10-07 04:41:08.960	35.303231	133.31766	11.03	0.7	0.7	0.8	201732	1.51
626	2000-10-07 04:44:28.090	35.241231	133.393644	8.48	1.8	2.0	2.3	201738	1.82
627	2000-10-07 04:45:19.570	35.227954	133.397819	10.65	1.0	0.8	1.7	201740	2.06
628	2000-10-07 04:47:34.560	35.22808	133.391276	8.45	1.1	1.4	2.5	201745	1.58
629	2000-10-07 04:50:24.340	35.320398	133.331144	14.71	1.3	1.5	3.2	201748	3.72
630	2000-10-07 04:52:16.300	35.408618	133.333911	9.96	0.9	0.8	1.1	201750	2.38
631	2000-10-07 04:53:00.470	35.39283	133.26875	11.47	1.5	2.0	2.4	201752	2.39
632	2000-10-07 04:53:29.890	35.40734	133.335571	8.98	1.1	1.1	1.2	201753	2.45
633	2000-10-07 04:56:03.000	35.251066	133.367822	10.24	1.0	1.9	3.5	201758	4.55
634	2000-10-07 04:58:07.530	35.314579	133.312402	9.48	1.0	1.5	2.7	201760	3.3
635	2000-10-07 04:59:30.640	35.290682	133.358472	9.24	1.3	1.5	1.6	201762	4.77
636	2000-10-07 05:02:09.130	35.280432	133.297843	5.11	1.0	1.0	1.3	201764	2.01
637	2000-10-07 05:02:39.290	35.384115	133.248177	11.46	1.5	2.0	2.9	201765	2.75
638	2000-10-07 05:05:24.230	35.295186	133.35944	12.07	1.6	1.4	3.5	201769	2.89
639	2000-10-07 05:07:37.420	35.315776	133.310059	8.98	0.8	0.6	1.3	201771	2.6
640	2000-10-07 05:07:59.650	35.292513	133.360156	8.84	0.6	0.7	1.2	201772	2.93
641	2000-10-07 05:09:42.510	35.311625	133.31543	9.52	1.0	1.8	1.9	201774	2.63
642	2000-10-07 05:10:15.790	35.353092	133.288045	9.43	1.4	1.6	1.5	201775	2.47
643	2000-10-07 05:11:31.230	35.363965	133.340771	9.53	1.6	2.9	3.4	201777	1.39
644	2000-10-07 05:12:14.250	35.284102	133.33265	9.4	0.7	1.0	0.9	201778	3.63
645	2000-10-07 05:14:38.660	35.283732	133.337614	8.14	0.9	1.1	1.5	201783	1.3
646	2000-10-07 05:15:37.750	35.380436	133.281763	10.77	0.6	1.0	2.0	201786	2.48
647	2000-10-07 05:17:17.070	35.285815	133.339632	10.62	0.5	0.5	0.8	201789	2.5
648	2000-10-07 05:19:14.990	35.342635	133.303288	10.83	1.0	0.8	1.8	201791	2.48
649	2000-10-07 05:21:02.130	35.331205	133.350757	14.46	5.9	5.2	4.5	201794	1.36
650	2000-10-07 05:24:09.150	35.375269	133.330477	9.8	2.5	2.9	3.7	201801	1.73
651	2000-10-07 05:24:27.260	35.386377	133.302368	11.14	1.0	1.1	1.9	201802	1.3
652	2000-10-07 05:24:59.010	35.260604	133.364404	9.48	0.7	0.7	1.3	201803	1.78
653	2000-10-07 05:26:10.730	35.243941	133.384692	9.11	0.7	0.7	1.2	201805	1.6
654	2000-10-07 05:27:38.070	35.205994	133.297314	6.76	2.0	2.2	2.7	201808	1.54
655	2000-10-07 05:27:58.360	35.352922	133.308496	9.72	2.3	2.8	2.8	201809	2.21
656	2000-10-07 05:28:34.430	35.282947	133.288843	6.43	1.6	1.9	2.0	201810	0.66
657	2000-10-07 05:29:36.520	35.274072	133.351978	13.77	1.0	2.0	3.0	201812	1.4
658	2000-10-07 05:30:07.010	35.21064	133.412329	10.98	1.4	1.3	2.4	201813	2.44
659	2000-10-07 05:31:14.740	35.316781	133.3118	9.08	1.0	1.4	2.1	201815	1.87
660	2000-10-07 05:31:54.670	35.397038	133.337565	32.29	2.8	4.3	6.1	201817	1.84
661	2000-10-07 05:32:33.380	35.344128	133.296777	9.46	2.9	1.5	2.4	201818	2.47
662	2000-10-07 05:33:40.420	35.355351	133.301318	9.82	0.6	0.7	0.9	201819	1.53
663	2000-10-07 05:33:59.450	35.376668	133.317896	10.14	0.7	0.6	1.1	201820	1.51
664	2000-10-07 05:34:54.990	35.230477	133.388664	1.79	2.8	3.2	5.5	201823	2.16
665	2000-10-07 05:36:05.280	35.278825	133.332161	10.5	0.8	1.3	1.2	201824	1.7
666	2000-10-07 05:38:05.160	35.403556	133.273421	10.96	0.6	0.6	1.1	201827	2.32
667	2000-10-07 05:40:38.280	35.37334	133.287028	10.13	0.9	0.8	1.3	201831	3.72
668	2000-10-07 05:42:01.140	35.295646	133.297282	7.94	1.0	1.0	1.4	201832	2.49
669	2000-10-07 05:42:22.140	35.282902	133.339494	6.17	1.5	1.4	2.9	201833	1.9
670	2000-10-07 05:47:13.620	35.377441	133.286572	28.56	1.9	2.3	3.2	201841	1.8
671	2000-10-07 05:50:00.960	35.343884	133.306966	11.36	1.1	1.3	1.6	201846	1.57
672	2000-10-07 05:55:32.470	35.316488	133.298324	9.23	0.5	0.7	1.1	201856	2.36
673	2000-10-07 05:57:35.220	35.379553	133.298844	10.09	1.3	1.0	1.4	201859	1.9
674	2000-10-07 05:58:03.440	35.324438	133.321997	11.8	1.2	1.8	1.3	201860	2.0
675	2000-10-07 05:59:08.940	35.195105	133.423828	10.26	0.6	0.5	1.2	201862	2.36
676	2000-10-07 05:59:54.250	35.329427	133.327319	12.61	1.6	2.2	4.9	201863	2.14
677	2000-10-07 06:01:03.590	35.315674	133.297062	8.79	0.8	0.9	1.2	201865	2.05
678	2000-10-07 06:03:55.730	35.248836	133.376636	10.49	1.4	1.5	2.2	201869	3.36
679	2000-10-07 06:04:42.810	35.329016	133.315788	10.73	1.3	1.1	2.1	201870	2.4
680	2000-10-07 06:05:39.840	35.281026	133.340169	8.62	2.1	2.0	2.3	201871	2.25
681	2000-10-07 06:07:15.190	35.238489	133.379801	11.14	0.7	1.4	2.2	201873	2.09
682	2000-10-07 06:07:57.920	35.233403	133.387248	8.24	0.6	0.6	1.4	201875	1.97
683	2000-10-07 06:09:34.930	35.254358	133.370719	12.23	1.0	0.7	1.4	201877	3.14
684	2000-10-07 06:11:05.000	35.247799	133.3729	13.69	1.6	1.9	3.2	201878	1.65
685	2000-10-07 06:11:21.940	35.26866	133.358252	13.87	0.7	0.7	1.1	201879	3.17
686	2000-10-07 06:14:35.110	35.315369	133.319865	11.58	0.9	1.2	4.5	201886	2.91
687	2000-10-07 06:15:02.680	35.287065	133.341398	12.68	0.8	1.1	0.9	201887	1.71
688	2000-10-07 06:16:53.750	35.31912	133.331673	9.47	1.0	1.1	1.7	201890	1.84
689	2000-10-07 06:18:02.240	35.36084	133.293506	8.61	1.7	2.1	2.1	201891	2.02
690	2000-10-07 06:18:35.560	35.353894	133.318148	9.81	0.8	1.0	1.0	201892	1.79
691	2000-10-07 06:20:07.250	35.270227	133.34646	11.43	1.0	0.9	1.4	201895	1.77
692	2000-10-07 06:22:36.000	35.309688	133.321574	9.35	1.0	0.9	2.5	201901	4.11
693	2000-10-07 06:25:48.070	35.207829	133.406901	12.32	1.0	1.0	1.5	201903	2.21
694	2000-10-07 06:27:27.210	35.309993	133.310514	9.79	0.9	1.0	1.3	201907	2.7
695	2000-10-07 06:31:13.850	35.338464	133.30201	10.67	0.9	0.9	1.6	201912	1.36
696	2000-10-07 06:32:15.620	35.353483	133.295532	9.46	0.7	0.6	1.3	201913	2.23
697	2000-10-07 06:34:58.810	35.340894	133.316927	12.02	0.9	0.7	1.0	201918	1.93
698	2000-10-07 06:36:12.600	35.271094	133.332739	8.65	3.2	2.2	4.1	201920	1.78
699	2000-10-07 06:36:31.480	35.354134	133.295785	9.56	1.1	1.7	2.2	201921	1.92
700	2000-10-07 06:38:11.320	35.353141	133.299618	9.45	1.1	1.1	1.9	201924	4.59
701	2000-10-07 06:40:23.650	35.378975	133.276969	11.44	1.4	1.9	4.5	201926	2.03
702	2000-10-07 06:41:05.490	35.349467	133.593799	10.58	2.1	2.0	1.6	201927	2.22
703	2000-10-07 06:44:10.140	35.363822	133.297103	28.93	2.1	2.3	3.4	201931	1.49
704	2000-10-07 06:44:48.610	35.347717	133.320231	9.49	1.8	2.3	2.1	201932	2.33
705	2000-10-07 06:45:30.230	35.241305	133.378735	12.33	0.8	1.6	2.7	201934	2.88
706	2000-10-07 06:46:43.360	35.345711	133.307544	19.55	2.0	2.1	4.1	201936	1.8
707	2000-10-07 06:48:40.100	35.270638	133.347144	14.33	1.3	1.0	1.3	201939	1.58
708	2000-10-07 06:49:06.750	35.23099	133.380648	8.17	1.1	1.1	1.9	201940	2.06
709	2000-10-07 06:50:12.910	35.353613	133.30153	10.96	1.3	1.2	2.0	201941	2.22
710	2000-10-07 06:50:34.490	35.352714	133.299072	10.25	0.6	0.7	1.1	201942	1.97
711	2000-10-07 06:50:48.830	35.280196	133.339787	12.39	1.7	1.7	2.7	201943	2.15
712	2000-10-07 06:51:34.420	35.348722	133.308358	9.63	0.8	0.9	1.5	201944	1.76
713	2000-10-07 06:52:24.370	35.311304	133.319352	9.99	1.1	0.8	1.5	201946	2.13
714	2000-10-07 06:55:49.620	35.322567	133.331494	8.71	1.4	1.6	2.1	201952	3.46
715	2000-10-07 06:58:08.910	35.273999	133.347485	13.32	0.6	0.8	1.0	201955	2.51
716	2000-10-07 06:59:05.750	35.27974	133.337109	10.9	1.4	1.0	1.8	201957	2.07
717	2000-10-07 07:00:04.120	35.3488	133.297323	9.78	0.6	0.6	0.7	201959	1.8
718	2000-10-07 07:00:53.450	35.322481	133.320475	7.42	1.4	2.2	2.5	201960	1.8
719	2000-10-07 07:01:54.590	35.321965	133.323381	13.6	1.0	1.2	2.8	201964	2.07
720	2000-10-07 07:02:40.830	35.293551	133.273397	5.56	0.6	1.0	2.2	201965	3.32
721	2000-10-07 07:05:19.690	35.360677	133.294751	9.22	1.5	2.0	3.2	201968	2.28
722	2000-10-07 07:06:15.530	35.294938	133.33868	14.93	0.9	1.2	3.0	201970	1.59
723	2000-10-07 07:08:31.700	35.290385	133.351514	8.54	0.9	1.0	1.7	201974	2.18
724	2000-10-07 07:09:07.740	35.282011	133.282153	4.71	0.8	0.7	1.1	201975	2.88
725	2000-10-07 07:09:56.820	35.315625	133.297917	9.22	1.1	1.0	2.1	201976	2.52
726	2000-10-07 07:12:25.900	35.305754	133.321289	9.36	2.0	1.7	2.7	201980	2.66
727	2000-10-07 07:15:30.110	35.322945	133.295939	15.81	2.7	1.9	2.6	201985	1.73
728	2000-10-07 07:16:07.720	35.292912	133.358805	9.03	0.3	0.5	0.9	201986	2.65
729	2000-10-07 07:17:36.190	35.377026	133.343302	7.04	1.4	1.4	3.0	201988	1.52
730	2000-10-07 07:20:40.040	35.328687	133.324089	11.64	1.1	1.3	2.0	201993	1.67
731	2000-10-07 07:21:05.100	35.345923	133.296004	8.33	2.7	2.1	4.0	201994	2.0
732	2000-10-07 07:22:40.950	35.35616	133.295459	9.46	0.8	1.0	1.7	201998	2.62
733	2000-10-07 07:24:17.650	35.361056	133.315031	10.46	0.7	1.1	1.8	202000	3.76
734	2000-10-07 07:25:44.000	35.230912	133.386304	9.64	1.5	1.3	2.1	202003	1.98
735	2000-10-07 07:27:01.790	35.402808	133.274764	10.6	0.9	1.0	2.5	202005	2.63
736	2000-10-07 07:28:36.510	35.362565	133.334505	9.62	1.2	1.2	1.8	202006	2.17
737	2000-10-07 07:29:13.370	35.313456	133.319531	9.26	0.5	0.9	0.7	202008	1.89
738	2000-10-07 07:32:14.400	35.306226	133.310221	11.07	1.3	1.6	3.0	202013	1.84
739	2000-10-07 07:34:11.710	35.349866	133.294279	8.74	1.1	1.0	1.8	202017	2.07
740	2000-10-07 07:34:33.380	35.250016	133.370793	12.33	0.8	0.7	1.1	202018	2.21
741	2000-10-07 07:35:59.900	35.353011	133.295158	9.94	0.5	0.7	0.9	202021	2.03
742	2000-10-07 07:36:38.160	35.286845	133.341667	12.08	0.7	0.6	0.9	202022	1.49
743	2000-10-07 07:36:58.680	35.360278	133.314063	9.78	0.9	1.4	1.4	202023	1.88
744	2000-10-07 07:37:55.690	35.278695	133.342692	13.32	0.8	1.0	2.5	202024	2.14
745	2000-10-07 07:39:10.120	35.329102	133.320776	10.62	1.3	1.5	1.3	202025	1.53
746	2000-10-07 07:39:32.300	35.358024	133.315576	9.42	0.7	0.7	1.1	202026	2.49
747	2000-10-07 07:39:49.900	35.363912	133.31582	18.41	2.2	2.2	3.3	202028	3.01
748	2000-10-07 07:42:12.130	35.289978	133.34401	12.51	0.6	0.7	0.9	202031	3.06
749	2000-10-07 07:43:20.950	35.25212	133.369303	9.11	0.8	0.4	1.4	202032	2.22
750	2000-10-07 07:45:21.430	35.366524	133.315291	11.19	1.2	1.5	2.3	202036	1.24
751	2000-10-07 07:46:21.630	35.299679	133.322843	15.62	2.4	4.1	3.3	202039	2.11
752	2000-10-07 07:47:14.920	35.291085	133.344263	8.5	0.3	0.7	0.5	202041	1.72
753	2000-10-07 07:49:30.440	35.271505	133.358032	14.03	0.8	0.7	1.3	202045	4.21
754	2000-10-07 07:51:02.240	35.195032	133.416707	9.95	1.6	1.7	2.3	202047	3.28
755	2000-10-07 07:52:33.630	35.261865	133.342928	18.53	2.4	3.1	3.4	202049	2.35
756	2000-10-07 07:57:35.350	35.271631	133.359782	15.13	0.6	0.6	1.9	202059	1.75
757	2000-10-07 07:58:03.430	35.316785	133.293449	8.89	0.9	1.1	1.6	202060	2.81
758	2000-10-07 07:58:30.970	35.216585	133.400757	10.49	0.8	1.0	1.3	202061	2.57
759	2000-10-07 08:00:12.720	35.311666	133.33234	13.65	0.3	0.5	0.4	202066	2.03
760	2000-10-07 08:04:24.620	35.273824	133.360148	12.75	1.7	1.3	3.6	202076	2.44
761	2000-10-07 08:06:30.850	35.381559	133.282446	10.11	0.9	1.0	1.4	202078	1.95
762	2000-10-07 08:06:54.340	35.308927	133.320117	3.87	2.8	2.7	3.3	202079	1.23
763	2000-10-07 08:07:37.650	35.248576	133.372062	12.18	0.8	1.2	1.9	202080	1.36
764	2000-10-07 08:08:27.620	35.272815	133.35848	13.98	2.1	2.3	3.8	202082	2.67
765	2000-10-07 08:10:17.360	35.243514	133.381982	8.25	2.7	2.7	3.4	202086	1.76
766	2000-10-07 08:11:07.790	35.351143	133.297803	9.65	1.8	1.3	2.0	202088	2.51
767	2000-10-07 08:11:57.810	35.215999	133.391317	13.6	1.2	0.8	1.4	202089	1.19
768	2000-10-07 08:14:06.040	35.264665	133.348966	10.37	1.0	1.1	2.6	202093	2.2
769	2000-10-07 08:14:58.780	35.22443	133.391105	14.86	2.7	3.0	2.7	202094	1.82
770	2000-10-07 08:15:16.410	35.300859	133.325073	11.31	0.4	0.5	1.0	202095	2.1
771	2000-10-07 08:15:38.530	35.402441	133.244499	12.61	0.9	0.9	1.3	202096	1.83
772	2000-10-07 08:17:19.510	35.295068	133.299569	7.95	2.0	2.1	2.2	202099	1.18
773	2000-10-07 08:19:57.190	35.298824	133.306055	9.4	0.7	0.8	1.5	202103	2.23
774	2000-10-07 08:21:32.970	35.346977	133.297819	9.76	0.9	0.8	1.4	202106	2.15
775	2000-10-07 08:23:18.370	35.292285	133.353833	21.07	2.6	2.8	4.6	202108	3.21
776	2000-10-07 08:24:06.460	35.194641	133.424268	10.47	0.8	0.9	1.0	202109	3.63
777	2000-10-07 08:25:15.300	35.275859	133.341048	11.12	0.6	0.7	1.1	202110	2.39
778	2000-10-07 08:26:05.900	35.312272	133.320793	9.7	0.6	0.5	0.8	202112	1.84
779	2000-10-07 08:26:39.150	35.351135	133.288965	10.33	0.8	1.1	1.7	202113	2.05
780	2000-10-07 08:28:58.120	35.261951	133.362524	11.96	0.4	0.5	0.8	202117	2.77
781	2000-10-07 08:29:20.640	35.382336	133.285563	9.48	1.3	1.2	1.7	202118	2.07
782	2000-10-07 08:32:59.450	35.415816	133.310181	12.57	0.9	0.6	0.8	202122	1.68
783	2000-10-07 08:33:39.490	35.351383	133.296362	9.59	0.8	1.0	1.3	202123	3.27
784	2000-10-07 08:35:32.340	35.387634	133.273608	10.83	1.6	1.1	1.9	202126	2.01
785	2000-10-07 08:38:36.220	35.347583	133.301082	9.76	0.6	0.7	1.1	202132	3.07
786	2000-10-07 08:39:35.330	35.387162	133.284668	9.94	1.3	1.5	2.3	202133	1.68
787	2000-10-07 08:40:11.920	35.281832	133.337655	11.5	1.2	1.7	2.1	202134	1.56
788	2000-10-07 08:40:59.410	35.235897	133.390837	9.68	1.4	1.2	1.9	202136	2.73
789	2000-10-07 08:42:16.560	35.376542	133.33103	10.95	0.7	0.6	1.2	202139	2.39
790	2000-10-07 08:44:05.310	35.351697	133.244653	9.29	1.2	0.9	1.5	202143	1.77
791	2000-10-07 08:44:27.500	35.377681	133.281266	9.89	1.2	1.4	1.9	202144	1.53
792	2000-10-07 08:44:40.580	35.330298	133.302262	6.57	1.7	1.4	3.2	202145	1.46
793	2000-10-07 08:49:15.840	35.21698	133.404232	12.27	0.8	0.6	1.1	202152	2.38
794	2000-10-07 08:50:44.490	35.294893	133.284684	7.34	0.7	0.6	1.6	202154	1.45
795	2000-10-07 08:51:15.310	35.309888	133.336792	9.02	0.9	1.1	2.0	202155	1.84
796	2000-10-07 08:51:57.740	35.28809	133.322266	8.42	2.4	2.7	4.4	202156	1.72
797	2000-10-07 08:52:58.160	35.313403	133.326147	9.29	0.7	0.7	0.8	202158	2.74
798	2000-10-07 08:53:44.680	35.332829	133.315251	10.42	1.1	1.3	1.5	202159	1.82
799	2000-10-07 08:54:15.280	35.224434	133.415454	9.24	1.0	0.6	1.4	202160	2.23
800	2000-10-07 08:54:42.760	35.29386	133.35214	13.64	2.9	3.9	3.3	202161	2.1
801	2000-10-07 08:55:10.370	35.260388	133.364982	10.33	1.1	0.7	1.7	202162	1.99
802	2000-10-07 08:55:29.380	35.218127	133.387191	14.77	1.8	1.3	1.5	202163	2.83
803	2000-10-07 08:56:38.580	35.313965	133.322347	10.07	2.5	2.9	3.9	202164	1.84
804	2000-10-07 08:57:10.220	35.29563	133.287484	8.57	0.6	0.5	1.5	202165	2.71
805	2000-10-07 09:00:34.020	35.36121	133.245719	10.55	0.9	1.3	1.4	202167	3.61
806	2000-10-07 09:02:22.650	35.2979	133.327368	5.54	1.4	1.5	2.9	202168	2.24
807	2000-10-07 09:02:22.270	35.301855	133.315894	8.79	1.4	1.7	2.3	202169	2.71
808	2000-10-07 09:03:35.820	35.190336	133.415202	9.83	1.2	0.8	1.6	202171	1.58
809	2000-10-07 09:03:57.450	35.349772	133.297713	9.94	0.7	0.9	1.5	202172	2.74
810	2000-10-07 09:04:29.510	35.350692	133.297184	9.94	0.6	0.7	1.2	202173	1.97
811	2000-10-07 09:05:12.210	35.361528	133.251286	9.98	0.4	0.8	0.8	202175	1.83
812	2000-10-07 09:05:35.850	35.187435	133.420711	8.77	0.9	1.1	3.0	202176	1.72
813	2000-10-07 09:06:58.050	35.350704	133.297542	9.97	0.6	0.7	1.0	202179	1.99
814	2000-10-07 09:07:32.640	35.341536	133.33064	13.03	1.8	2.6	3.6	202180	1.59
815	2000-10-07 09:08:54.930	35.324467	133.317318	9.1	0.8	0.7	1.4	202183	1.92
816	2000-10-07 09:10:04.820	35.361104	133.301318	11.12	0.8	1.0	1.7	202184	2.28
817	2000-10-07 09:10:24.130	35.311515	133.3288	14.53	1.0	1.3	2.5	202186	3.44
818	2000-10-07 09:11:15.410	35.351457	133.319352	9.71	0.5	0.7	0.7	202187	2.74
819	2000-10-07 09:12:41.230	35.310531	133.329736	8.75	1.1	1.0	2.5	202188	3.86
820	2000-10-07 09:14:30.380	35.314124	133.312126	9.79	0.7	0.6	0.8	202190	2.21
821	2000-10-07 09:20:30.130	35.35081	133.300293	10.06	0.9	1.1	1.3	202201	2.79
822	2000-10-07 09:21:35.860	35.306278	133.328255	16.6	1.5	2.2	2.7	202202	1.09
823	2000-10-07 09:23:11.640	35.316329	133.32911	9.23	0.8	0.6	1.2	202206	3.01
824	2000-10-07 09:24:03.580	35.349593	133.628117	8.75	1.0	0.7	1.3	202208	3.35
825	2000-10-07 09:30:25.850	35.27019	133.344181	11.86	0.7	0.7	1.7	202218	1.99
826	2000-10-07 09:32:33.600	35.298751	133.296338	9.15	0.8	0.5	1.2	202222	2.79
827	2000-10-07 09:34:09.740	35.336959	133.307487	12.92	2.8	3.1	3.6	202223	1.86
828	2000-10-07 09:36:15.930	35.211247	133.402946	6.36	1.9	2.0	3.8	202227	1.51
829	2000-10-07 09:36:36.150	35.216431	133.388403	14.22	1.0	1.1	1.8	202228	2.22
830	2000-10-07 09:37:38.340	35.263708	133.358407	10.06	1.4	2.2	3.6	202229	2.04
831	2000-10-07 09:39:30.940	35.276518	133.347371	12.65	0.7	0.8	1.1	202233	2.18
832	2000-10-07 09:40:35.520	35.40577	133.300391	14.01	1.9	1.1	3.3	202235	1.64
833	2000-10-07 09:42:08.000	35.317407	133.326758	9.16	0.7	0.9	1.6	202238	2.23
834	2000-10-07 09:42:57.210	35.297717	133.297087	9.01	0.5	0.5	1.0	202240	1.75
835	2000-10-07 09:45:39.480	35.353483	133.307202	9.55	0.4	0.9	1.2	202244	3.23
836	2000-10-07 09:46:06.120	35.300606	133.367049	9.61	1.3	1.8	1.4	202245	2.74
837	2000-10-07 09:49:24.240	35.2323	133.393636	12.37	1.4	1.1	3.2	202250	1.56
838	2000-10-07 09:50:08.790	35.25238	133.374048	8.95	0.7	0.6	1.0	202251	1.62
839	2000-10-07 09:50:46.120	35.29342	133.329256	11.65	0.8	1.0	1.0	202252	1.56
840	2000-10-07 09:52:59.920	35.324841	133.316496	16.98	0.3	0.4	0.3	202256	1.12
841	2000-10-07 09:55:36.450	35.317033	133.309578	9.1	1.9	2.3	2.8	202261	1.94
842	2000-10-07 09:56:02.870	35.258899	133.299422	9.12	1.3	1.8	1.8	202262	1.38
843	2000-10-07 09:57:06.320	35.361853	133.28999	9.3	1.5	1.5	2.0	202264	1.87
844	2000-10-07 09:59:11.240	35.362854	133.284684	12.45	0.4	0.6	1.3	202268	3.34
845	2000-10-07 10:02:04.310	35.325749	133.321948	14.84	1.9	1.4	2.0	202272	1.02
846	2000-10-07 10:02:38.020	35.374923	133.269727	10.48	0.6	0.5	1.1	202273	1.37
847	2000-10-07 10:04:16.160	35.333252	133.328996	6.8	2.4	2.3	3.5	202275	1.37
848	2000-10-07 10:05:13.510	35.289677	133.357007	7.97	0.4	0.7	1.3	202277	2.42
849	2000-10-07 10:06:12.560	35.351786	133.288005	9.65	0.8	1.0	0.9	202279	2.52
850	2000-10-07 10:06:57.320	35.24342	133.383545	8.81	0.7	0.7	2.3	202280	1.95
851	2000-10-07 10:09:10.660	35.320117	133.319189	8.8	1.0	1.3	3.8	202284	1.84
852	2000-10-07 10:09:34.290	35.339347	133.316691	11.58	0.8	0.7	1.1	202285	1.72
853	2000-10-07 10:11:00.940	35.296183	133.330737	8.26	0.3	0.4	0.7	202286	3.42
854	2000-10-07 10:11:43.650	35.211825	133.409855	12.04	2.0	1.9	3.6	202287	2.26
855	2000-10-07 10:12:29.090	35.335946	133.295264	8.68	1.1	1.3	2.6	202288	1.96
856	2000-10-07 10:14:38.110	35.313367	133.302686	8.93	1.2	1.4	2.2	202291	2.19
857	2000-10-07 10:15:14.790	35.329854	133.304956	9.97	1.7	1.3	3.2	202293	2.01
858	2000-10-07 10:19:02.410	35.349357	133.299829	11.1	1.1	0.9	1.6	202299	2.02
859	2000-10-07 10:19:29.340	35.33243	133.317529	13.67	0.9	0.9	1.5	202300	1.34
860	2000-10-07 10:20:04.710	35.385295	133.285978	10.5	0.9	1.4	2.2	202301	2.43
861	2000-10-07 10:22:38.550	35.363114	133.314274	9.96	2.3	2.5	2.9	202308	3.23
862	2000-10-07 10:26:53.460	35.254154	133.376693	11.58	0.8	0.8	1.8	202319	4.15
863	2000-10-07 10:29:08.260	35.380794	133.301815	9.85	0.8	0.8	1.0	202320	2.39
864	2000-10-07 10:30:38.930	35.384904	133.285262	10.08	1.0	1.0	2.4	202321	2.99
865	2000-10-07 10:31:31.530	35.272892	133.339779	20.04	3.4	5.7	3.6	202322	1.84
866	2000-10-07 10:32:07.670	35.2507	133.373486	10.01	0.9	0.8	1.2	202323	1.58
867	2000-10-07 10:32:26.770	35.226469	133.386654	11.03	0.7	0.9	1.2	202324	2.09
868	2000-10-07 10:33:30.060	35.378642	133.315723	10.15	0.6	0.7	1.1	202326	1.65
869	2000-10-07 10:34:39.950	35.270194	133.346989	11.88	0.7	1.1	1.1	202327	1.55
870	2000-10-07 10:37:59.370	35.296753	133.294784	7.09	1.1	1.4	1.9	202335	1.77
871	2000-10-07 10:39:43.510	35.281449	133.323893	7.04	1.7	1.2	2.3	202337	1.92
872	2000-10-07 10:40:19.750	35.270349	133.350944	10.41	0.5	0.5	0.9	202338	2.03
873	2000-10-07 10:41:55.680	35.300989	133.316219	9.43	0.6	0.6	0.7	202341	2.41
874	2000-10-07 10:42:35.750	35.287585	133.33348	8.09	0.9	1.0	1.4	202342	1.35
875	2000-10-07 10:43:16.400	35.301066	133.31604	9.41	0.5	0.6	0.9	202343	1.7
876	2000-10-07 10:44:03.260	35.224622	133.398991	9.87	0.9	0.8	1.3	202344	1.97
877	2000-10-07 10:44:36.460	35.410461	133.324227	11.0	0.8	0.8	1.7	202345	2.12
878	2000-10-07 10:46:55.490	35.29377	133.317716	9.14	0.7	1.1	1.8	202348	2.21
879	2000-10-07 10:47:40.280	35.382454	133.278158	11.2	0.6	1.0	2.1	202349	1.92
880	2000-10-07 10:48:41.010	35.351074	133.299992	10.52	0.6	0.7	1.1	202351	1.66
881	2000-10-07 10:49:27.720	35.228666	133.387516	11.46	0.7	0.8	0.9	202352	1.7
882	2000-10-07 10:50:42.420	35.273413	133.345841	12.24	0.9	1.1	1.9	202355	2.02
883	2000-10-07 10:51:12.360	35.32275	133.302401	12.09	1.5	1.3	2.1	202356	2.04
884	2000-10-07 10:52:20.130	35.337366	133.33243	8.88	1.7	2.5	2.8	202359	1.48
885	2000-10-07 10:54:55.410	35.354126	133.30389	15.45	1.3	2.1	4.3	202364	2.22
886	2000-10-07 10:55:31.850	35.360148	133.301937	10.75	0.4	0.6	0.9	202365	2.8
887	2000-10-07 11:00:10.900	35.392244	133.297909	10.12	0.7	1.3	2.1	202370	2.29
888	2000-10-07 11:01:33.170	35.322729	133.332552	9.33	0.7	0.9	1.5	202371	2.58
889	2000-10-07 11:02:17.010	35.390181	133.294385	11.77	0.6	1.3	0.9	202372	2.03
890	2000-10-07 11:03:34.130	35.38866	133.298169	10.65	0.6	1.2	0.9	202374	3.21
891	2000-10-07 11:06:11.120	35.276457	133.342098	12.22	0.7	0.6	0.8	202378	1.91
892	2000-10-07 11:11:13.310	35.334045	133.294466	8.49	1.2	1.5	1.6	202385	1.88
893	2000-10-07 11:11:35.820	35.38551	133.277523	11.63	1.4	1.6	3.3	202387	2.04
894	2000-10-07 11:13:18.810	35.291069	133.336686	12.16	0.5	0.6	0.8	202390	1.7
895	2000-10-07 11:13:36.390	35.295158	133.33457	13.25	0.9	1.2	1.7	202391	2.11
896	2000-10-07 11:14:39.460	35.376835	133.317879	10.25	0.4	0.5	0.9	202392	2.76
897	2000-10-07 11:16:35.880	35.281689	133.339811	11.83	0.9	1.0	1.6	202394	2.38
898	2000-10-07 11:19:09.000	35.377873	133.307894	10.6	0.6	0.7	1.3	202399	2.03
899	2000-10-07 11:20:03.400	35.29362	133.288403	7.38	0.5	0.6	1.3	202400	1.47
900	2000-10-07 11:21:44.830	35.299011	133.293319	9.35	1.0	1.0	1.1	202402	2.2
901	2000-10-07 11:23:08.250	35.284896	133.340999	10.45	0.5	0.5	0.8	202404	2.11
902	2000-10-07 11:23:30.060	35.310815	133.328231	15.38	1.0	0.9	1.3	202405	2.1
903	2000-10-07 11:25:27.650	35.269788	133.351823	10.63	0.4	0.5	0.9	202408	2.52
904	2000-10-07 11:27:12.090	35.405082	133.276595	11.15	1.3	1.0	1.7	202411	2.31
905	2000-10-07 11:29:13.680	35.257674	133.361174	8.81	0.4	0.7	1.0	202414	2.34
906	2000-10-07 11:30:11.180	35.340572	133.287459	14.31	2.4	2.3	4.4	202415	2.44
907	2000-10-07 11:33:00.590	35.245691	133.382072	10.13	0.5	0.6	1.3	202420	2.4
908	2000-10-07 11:33:37.180	35.299589	133.300651	9.28	0.9	1.2	1.4	202421	1.25
909	2000-10-07 11:35:29.340	35.268901	133.350936	11.66	0.5	0.5	0.9	202423	1.82
910	2000-10-07 11:37:11.910	35.215279	133.398926	11.79	1.1	0.7	1.6	202426	2.15
911	2000-10-07 11:38:02.460	35.243392	133.379785	11.58	1.1	1.7	1.7	202428	2.84
912	2000-10-07 11:40:42.540	35.292721	133.330371	12.01	0.8	1.0	1.0	202431	1.53
913	2000-10-07 11:41:21.500	35.27135	133.358927	14.25	0.7	0.7	1.4	202432	3.04
914	2000-10-07 11:41:21.340	35.274528	133.36193	17.18	1.6	1.2	4.1	202433	3.3
915	2000-10-07 11:42:08.470	35.370036	133.305819	9.75	1.1	1.0	1.2	202434	2.75
916	2000-10-07 11:43:20.510	35.306331	133.364453	9.69	1.5	1.4	2.6	202436	1.91
917	2000-10-07 11:44:21.060	35.361678	133.272575	8.29	1.8	3.2	3.5	202439	2.02
918	2000-10-07 11:44:20.930	35.34683	133.287476	14.92	2.4	3.6	8.6	202440
919	2000-10-07 11:44:57.880	35.310327	133.315739	12.03	1.5	1.1	1.8	202441	3.32
920	2000-10-07 11:46:04.070	35.245341	133.404557	8.87	0.8	1.1	3.3	202443	1.86
921	2000-10-07 11:46:31.010	35.271659	133.359912	11.69	2.0	1.3	2.1	202444	1.23
922	2000-10-07 11:47:09.940	35.319678	133.30778	9.35	0.7	1.0	1.6	202445	2.05
923	2000-10-07 11:47:29.750	35.311772	133.321444	9.65	0.4	0.6	0.8	202446	2.0
924	2000-10-07 11:50:12.650	35.309489	133.318547	9.62	0.8	0.8	1.1	202450	2.13
925	2000-10-07 11:52:40.750	35.194824	133.419466	9.72	1.6	1.6	2.2	202453	1.44
926	2000-10-07 11:54:24.970	35.298401	133.295915	9.27	0.7	0.7	1.3	202456	2.99
927	2000-10-07 11:56:28.050	35.309998	133.316683	9.93	0.7	0.7	1.1	202458	2.21
928	2000-10-07 11:56:44.430	35.296187	133.29978	8.32	1.4	1.4	1.8	202459	1.22
929	2000-10-07 11:57:18.250	35.261869	133.363021	12.43	0.4	0.7	1.6	202460	3.7
930	2000-10-07 11:58:39.450	35.298966	133.297502	9.29	0.5	0.6	0.9	202462	2.49
931	2000-10-07 11:59:45.410	35.349296	133.269979	9.95	0.5	0.7	0.7	202463	1.72
932	2000-10-07 12:00:28.940	35.251147	133.371875	10.84	0.8	1.4	1.9	202465	1.92
933	2000-10-07 12:00:57.020	35.376786	133.334806	10.82	0.4	0.6	1.4	202466	2.0
934	2000-10-07 12:03:08.750	35.21825	133.39445	15.0	1.6	1.3	3.1	202470	1.61
935	2000-10-07 12:06:39.820	35.377694	133.32832	10.61	1.0	1.0	1.5	202476	3.11
936	2000-10-07 12:08:37.100	35.267977	133.347567	11.43	1.6	2.3	2.5	202478	1.94
937	2000-10-07 12:13:03.050	35.308964	133.316056	9.73	0.6	0.6	0.7	202485	2.96
938	2000-10-07 12:14:23.350	35.316292	133.313509	5.93	2.0	2.1	6.3	202487	3.45
939	2000-10-07 12:14:58.700	35.218237	133.397021	12.04	0.7	0.5	0.8	202488	2.68
940	2000-10-07 12:20:25.490	35.367163	133.316659	11.23	0.7	0.7	1.8	202496	2.0
941	2000-10-07 12:21:58.790	35.240393	133.376522	13.57	1.0	0.7	1.0	202497	2.46
942	2000-10-07 12:23:12.840	35.315991	133.31141	7.37	1.0	1.3	1.4	202499	1.46
943	2000-10-07 12:24:15.250	35.310335	133.323901	9.5	1.3	1.5	1.6	202501	2.27
944	2000-10-07 12:25:58.090	35.316561	133.325814	9.1	1.7	2.7	2.3	202504	1.81
945	2000-10-07 12:28:14.660	35.271631	133.34869	12.48	0.8	0.5	1.2	202506	2.2
946	2000-10-07 12:29:41.110	35.304399	133.336678	8.87	1.1	1.5	2.1	202508	2.3
947	2000-10-07 12:30:04.440	35.286194	133.349536	11.42	0.8	0.7	1.3	202509	2.29
948	2000-10-07 12:31:11.040	35.29965	133.324748	10.37	1.1	1.3	2.3	202512	1.53
949	2000-10-07 12:31:33.040	35.310649	133.364006	23.13	4.3	5.6	5.0	202513	1.19
950	2000-10-07 12:32:36.490	35.292806	133.334041	12.34	0.7	0.7	0.7	202514	1.67
951	2000-10-07 12:33:01.790	35.299862	133.299504	8.37	0.5	0.6	1.2	202515	1.89
952	2000-10-07 12:33:34.570	35.393217	133.250195	11.21	1.4	0.7	1.0	202517	2.49
953	2000-10-07 12:35:10.100	35.392476	133.25791	11.57	0.5	0.7	0.7	202519	2.33
954	2000-10-07 12:37:06.730	35.286178	133.335579	9.69	1.2	1.8	1.3	202523	2.3
955	2000-10-07 12:38:02.750	35.254814	133.364372	9.25	0.7	0.7	1.2	202524	2.06
956	2000-10-07 12:40:32.010	35.361568	133.319051	11.32	3.3	3.7	6.1	202529	1.66
957	2000-10-07 12:44:19.580	35.302572	133.318018	8.64	0.9	1.2	3.2	202538	1.75
958	2000-10-07 12:45:28.500	35.313896	133.326807	13.7	0.8	0.9	1.1	202540	1.49
959	2000-10-07 12:46:30.680	35.395121	133.298844	14.68	2.0	2.4	3.7	202542	1.88
960	2000-10-07 12:48:55.880	35.35011	133.35061	9.59	1.0	1.7	2.1	202544	2.31
961	2000-10-07 12:49:27.500	35.316606	133.328174	8.53	1.4	1.4	2.3	202545	2.26
962	2000-10-07 12:49:58.980	35.359798	133.284896	24.82	2.4	3.7	3.3	202546	2.34
963	2000-10-07 12:50:34.960	35.409916	133.361849	11.38	1.3	1.4	2.2	202547	2.57
964	2000-10-07 12:52:09.390	35.234591	133.389478	9.99	0.8	0.7	1.6	202549	2.01
965	2000-10-07 12:53:23.860	35.381083	133.298063	13.23	1.7	1.6	3.3	202550	3.18
966	2000-10-07 12:55:02.380	35.350382	133.245605	9.65	0.8	0.7	1.0	202552	2.09
967	2000-10-07 12:58:27.770	35.318905	133.321712	9.24	1.1	0.9	1.5	202558	2.34
968	2000-10-07 12:59:02.220	35.232747	133.388916	7.49	1.5	1.3	2.8	202559	1.38
969	2000-10-07 12:59:26.250	35.322693	133.310734	11.06	1.2	1.2	2.5	202560	1.72
970	2000-10-07 13:01:49.320	35.399772	133.27889	11.25	2.4	2.2	3.5	202565	1.49
971	2000-10-07 13:03:33.960	35.346086	133.304207	9.9	0.6	0.8	1.2	202569	3.73
972	2000-10-07 13:08:03.050	35.290088	133.36132	9.78	0.6	1.2	1.5	202574	2.43
973	2000-10-07 13:10:38.100	35.357572	133.326742	9.35	0.9	1.0	1.3	202579	2.05
974	2000-10-07 13:12:31.530	35.320268	133.32111	9.16	0.9	0.8	1.2	202581	2.32
975	2000-10-07 13:13:41.070	35.317106	133.320825	9.18	0.8	0.7	1.0	202582	2.71
976	2000-10-07 13:14:31.270	35.355778	133.327922	4.61	4.3	4.1	13.2	202583	1.38
977	2000-10-07 13:16:40.590	35.354549	133.29834	10.52	1.0	1.1	1.9	202587	1.75
978	2000-10-07 13:17:15.150	35.368176	133.407284	16.84	4.7	5.3	4.2	202588	1.27
979	2000-10-07 13:18:07.630	35.291972	133.329028	10.58	1.1	1.2	1.2	202590	1.38
980	2000-10-07 13:18:33.840	35.35481	133.323226	10.77	0.7	0.8	1.8	202591	2.23
981	2000-10-07 13:21:41.850	35.379268	133.310734	10.3	1.2	1.5	1.8	202595	2.2
982	2000-10-07 13:22:11.890	35.333301	133.298836	8.48	1.3	2.0	1.8	202596	1.5
983	2000-10-07 13:23:04.880	35.296358	133.31604	6.2	0.6	1.3	1.7	202598	2.22
984	2000-10-07 13:23:30.230	35.348177	133.298421	9.59	0.7	0.8	1.1	202599	1.31
985	2000-10-07 13:24:05.140	35.2677	133.353939	10.64	0.4	0.5	0.8	202600	2.53
986	2000-10-07 13:24:59.400	35.356274	133.325635	9.39	2.0	2.7	3.0	202601	2.08
987	2000-10-07 13:25:41.220	35.352197	133.324943	9.69	1.3	2.1	3.2	202602	1.78
988	2000-10-07 13:26:28.840	35.367802	133.318351	11.34	0.9	0.9	0.9	202603	2.33
989	2000-10-07 13:28:06.290	35.272351	133.33632	14.15	0.6	0.7	1.2	202607	1.59
990	2000-10-07 13:30:36.820	35.344621	133.299154	10.18	1.3	1.5	3.4	202612	1.32
991	2000-10-07 13:31:17.040	35.311511	133.319531	9.32	0.8	1.0	0.9	202613	2.43
992	2000-10-07 13:32:18.970	35.226619	133.383309	13.72	1.2	1.2	2.0	202614	1.78
993	2000-10-07 13:33:03.060	35.360913	133.335718	11.41	2.3	2.7	2.9	202615	2.01
994	2000-10-07 13:34:41.050	35.115751	133.196696	9.28	1.0	1.7	1.7	202617	2.41
995	2000-10-07 13:35:10.810	35.318022	133.29891	9.69	1.0	1.2	2.5	202619	3.14
996	2000-10-07 13:36:05.410	35.272843	133.360897	13.4	1.0	1.3	1.8	202620	1.38
997	2000-10-07 13:37:10.920	35.272823	133.348153	11.48	1.0	1.1	1.2	202622	2.07
998	2000-10-07 13:37:36.510	35.302942	133.326351	11.97	1.1	0.7	1.4	202623	1.72
999	2000-10-07 13:38:32.680	35.305558	133.30918	11.82	1.1	0.9	1.6	202625	1.4
1000	2000-10-07 13:39:40.480	35.297575	133.329818	9.78	1.1	0.8	1.4	202626	2.32
1001	2000-10-07 13:40:16.470	35.333988	133.312297	11.66	0.5	0.6	1.7	202628	1.71
1002	2000-10-07 13:43:16.910	35.338253	133.310148	11.96	0.7	0.6	1.1	202633	1.5
1003	2000-10-07 13:45:24.860	35.240731	133.404224	17.14	2.5	2.6	5.5	202637	1.77
1004	2000-10-07 13:50:04.590	35.294645	133.366536	10.04	2.3	2.0	3.1	202644	1.92
1005	2000-10-07 13:51:37.290	35.267753	133.351709	11.23	1.0	0.9	2.5	202646	2.86
1006	2000-10-07 13:52:08.240	35.353369	133.319328	9.65	0.5	0.5	0.8	202647	2.5
1007	2000-10-07 13:52:55.060	35.212504	133.391927	13.11	1.0	0.9	2.5	202648	3.27
1008	2000-10-07 13:55:14.820	35.206547	133.411369	10.49	0.5	0.6	1.4	202652	1.28
1009	2000-10-07 13:56:03.060	35.27347	133.351335	10.86	0.5	0.6	0.8	202654	2.08
1010	2000-10-07 13:56:54.750	35.269071	133.353776	11.69	1.1	0.9	2.4	202656	3.77
1011	2000-10-07 13:57:56.300	35.377039	133.314844	9.44	0.7	1.2	1.8	202657	2.2
1012	2000-10-07 14:00:16.180	35.280603	133.33763	10.56	0.7	1.2	1.2	202660	1.7
1013	2000-10-07 14:02:24.610	35.198348	133.423405	9.82	0.6	0.7	1.1	202664	2.95
1014	2000-10-07 14:02:58.620	35.30293	133.312646	11.58	0.9	1.2	2.3	202665	1.53
1015	2000-10-07 14:04:33.780	35.382694	133.298893	10.6	1.2	1.3	1.5	202668	2.34
1016	2000-10-07 14:06:59.640	35.258805	133.364119	12.56	0.6	0.5	0.8	202672	2.2
1017	2000-10-07 14:09:53.110	35.364807	133.32408	16.58	3.8	3.4	6.2	202677	1.65
1018	2000-10-07 14:10:25.880	35.402368	133.278125	19.88	3.3	4.7	5.2	202678	1.83
1019	2000-10-07 14:11:06.920	35.314709	133.297046	9.03	0.4	0.6	1.2	202679	1.91
1020	2000-10-07 14:14:06.800	35.224731	133.391081	12.41	1.0	1.3	1.0	202684	2.38
1021	2000-10-07 14:16:02.540	35.352852	133.317855	9.57	0.8	0.9	0.9	202687	2.86
1022	2000-10-07 14:17:42.400	35.296814	133.309416	7.29	0.7	0.6	1.5	202688	2.92
1023	2000-10-07 14:18:41.300	35.35306	133.319531	9.67	0.5	0.5	0.8	202689	2.24
1024	2000-10-07 14:21:57.000	35.307629	133.3382	8.94	1.0	0.9	1.5	202693	1.51
1025	2000-10-07 14:26:44.940	35.317765	133.321216	17.66	0.8	0.9	1.3	202701	1.62
1026	2000-10-07 14:28:08.320	35.29233	133.337834	14.62	1.1	1.2	2.2	202705	2.54
1027	2000-10-07 14:31:00.070	35.347498	133.299984	9.96	2.6	3.2	4.2	202708	2.46
1028	2000-10-07 14:32:19.060	35.34718	133.612345	11.69	0.8	0.7	1.0	202710	0.76
1029	2000-10-07 14:34:17.390	35.358215	133.329093	9.82	0.7	0.9	1.1	202713	1.58
1030	2000-10-07 14:34:43.930	35.34563	133.301554	10.11	1.0	0.9	2.1	202714	2.52
1031	2000-10-07 14:35:34.980	35.340715	133.305111	9.92	0.7	0.8	1.3	202715	1.23
1032	2000-10-07 14:35:54.170	35.295585	133.350732	10.65	3.4	1.8	5.9	202716	1.41
1033	2000-10-07 14:40:26.230	35.412227	133.32124	14.69	1.5	2.3	4.3	202724	2.22
1034	2000-10-07 14:41:46.430	35.270935	133.343164	4.64	1.0	1.0	1.5	202727	1.38
1035	2000-10-07 14:45:13.290	35.295809	133.301872	7.64	1.0	0.6	0.6	202732	2.04
1036	2000-10-07 14:46:03.120	35.305835	133.323812	10.8	0.7	0.8	1.5	202734	1.34
1037	2000-10-07 14:46:54.010	35.310982	133.310286	9.41	2.1	3.1	2.6	202736	1.9
1038	2000-10-07 14:47:29.960	35.341919	133.275586	9.02	1.1	0.9	1.2	202737	2.13
1039	2000-10-07 14:49:05.140	35.190963	133.368514	9.67	1.7	3.2	3.3	202738	2.78
1040	2000-10-07 14:52:02.360	35.355896	133.332381	9.7	0.9	1.1	1.5	202743	1.22
1041	2000-10-07 14:53:00.520	35.299084	133.31875	8.07	1.2	1.6	1.9	202745	2.03
1042	2000-10-07 14:54:18.100	35.305725	133.325968	10.39	1.5	1.5	2.9	202746	1.44
1043	2000-10-07 14:55:06.990	35.376619	133.315755	10.03	0.4	0.8	1.5	202747	2.84
1044	2000-10-07 14:56:34.800	35.330937	133.296965	6.04	2.5	2.3	4.1	202748	2.09
1045	2000-10-07 14:57:19.560	35.250964	133.372087	9.44	1.0	0.7	1.0	202750	1.98
1046	2000-10-07 14:58:01.460	35.268925	133.367415	8.85	1.9	1.1	2.0	202751	1.44
1047	2000-10-07 14:59:05.230	35.292993	133.277441	5.19	0.6	0.7	1.3	202752	2.23
1048	2000-10-07 15:00:40.600	35.261287	133.360799	12.07	1.2	0.8	1.5	202754	2.45
1049	2000-10-07 15:08:01.970	35.356287	133.333065	9.87	0.7	0.6	1.1	202765	2.26
1050	2000-10-07 15:10:37.660	35.243359	133.377067	13.06	1.6	1.2	2.5	202768	1.97
1051	2000-10-07 15:12:59.760	35.173861	133.49117	11.21	2.4	1.8	3.1	202773	0.78
1052	2000-10-07 15:14:31.220	35.242061	133.387109	9.12	0.8	0.7	1.3	202776	2.12
1053	2000-10-07 15:15:46.430	35.295398	133.292	4.84	1.7	2.0	2.5	202778	2.05
1054	2000-10-07 15:16:38.900	35.311121	133.320264	9.36	0.8	0.7	2.0	202779	3.16
1055	2000-10-07 15:18:37.960	35.381413	133.315462	22.97	3.6	4.8	4.2	202781	1.53
1056	2000-10-07 15:19:13.720	35.322192	133.31604	7.55	1.1	1.5	2.9	202783	1.86
1057	2000-10-07 15:20:00.540	35.377047	133.315243	10.37	1.0	1.6	1.8	202784	2.89
1058	2000-10-07 15:21:12.480	35.316239	133.327327	8.6	0.9	0.9	1.9	202786	2.29
1059	2000-10-07 15:22:56.810	35.299552	133.320036	8.67	0.9	0.7	1.4	202789	1.65
1060	2000-10-07 15:23:39.030	35.363053	133.331315	9.5	2.0	2.7	3.1	202790	2.17
1061	2000-10-07 15:24:00.190	35.317358	133.321444	9.45	0.8	0.6	1.1	202791	2.26
1062	2000-10-07 15:25:05.870	35.380078	133.308293	10.34	2.0	1.2	1.4	202793	1.92
1063	2000-10-07 15:26:09.010	35.399585	133.32509	21.84	2.6	2.5	4.1	202794	1.55
1064	2000-10-07 15:26:59.090	35.3889	133.30564	10.32	1.6	1.6	2.6	202796	2.04
1065	2000-10-07 15:28:17.590	35.213086	133.403662	12.81	0.8	0.7	1.7	202798	2.01
1066	2000-10-07 15:29:38.040	35.360392	133.253849	10.23	0.5	0.9	1.1	202800	1.84
1067	2000-10-07 15:31:22.640	35.375814	133.338737	9.04	1.4	2.0	3.0	202803	1.73
1068	2000-10-07 15:33:32.380	35.364661	133.312769	10.12	1.5	1.5	2.2	202808	1.5
1069	2000-10-07 15:34:07.920	35.387402	133.280168	11.16	0.4	0.6	1.3	202809	1.92
1070	2000-10-07 15:34:53.000	35.40293	133.289095	28.45	1.5	2.0	3.2	202810	2.32
1071	2000-10-07 15:35:40.860	35.322933	133.322786	9.26	0.8	0.7	1.3	202811	2.94
1072	2000-10-07 15:37:16.500	35.37867	133.287646	9.64	1.0	1.1	1.5	202812	1.8
1073	2000-10-07 15:38:33.960	35.316833	133.298576	9.08	1.3	1.6	1.9	202814	1.86
1074	2000-10-07 15:39:11.670	35.363969	133.309489	10.27	0.7	0.7	1.1	202815	3.03
1075	2000-10-07 15:42:39.740	35.347689	133.301335	8.61	4.0	5.1	5.8	202821	1.34
1076	2000-10-07 15:43:17.120	35.243542	133.38488	8.91	0.7	0.8	1.7	202822	1.44
1077	2000-10-07 15:44:15.050	35.262748	133.354321	10.1	1.1	1.6	1.6	202824	1.16
1078	2000-10-07 15:45:19.520	35.393311	133.250163	11.19	1.4	0.8	1.3	202826	1.77
1079	2000-10-07 15:46:19.170	35.299186	133.298869	8.16	0.7	0.7	1.5	202828	2.27
1080	2000-10-07 15:47:53.340	35.207792	133.405737	9.89	1.3	1.8	2.3	202831	2.56
1081	2000-10-07 15:50:26.170	35.301676	133.292318	11.86	1.3	1.0	2.5	202836	1.62
1082	2000-10-07 15:51:18.380	35.378935	133.324821	10.78	1.1	1.5	1.7	202837	1.8
1083	2000-10-07 15:51:33.680	35.304968	133.328133	11.06	0.8	0.7	1.6	202838	2.15
1084	2000-10-07 15:53:24.110	35.291504	133.345296	14.11	1.0	1.0	1.8	202842	1.66
1085	2000-10-07 15:54:05.340	35.31853	133.298494	7.26	1.3	1.4	3.0	202843	1.53
1086	2000-10-07 15:56:44.450	35.230046	133.385514	13.66	1.1	1.1	1.3	202847	2.0
1087	2000-10-07 15:58:16.680	35.393652	133.257959	11.26	1.2	1.0	1.4	202850	2.19
1088	2000-10-07 15:58:56.760	35.369482	133.271753	10.22	0.7	0.7	1.3	202851	1.98
1089	2000-10-07 15:59:15.430	35.36853	133.273592	9.98	1.0	0.8	1.1	202852	2.82
1090	2000-10-07 16:00:00.640	35.273307	133.345337	12.63	0.7	0.8	1.3	202853	1.4
1091	2000-10-07 16:02:24.050	35.246448	133.37806	9.62	6.0	5.8	13.7	202858	2.45
1092	2000-10-07 16:03:42.770	35.315287	133.324788	14.26	1.0	1.1	1.4	202859	1.17
1093	2000-10-07 16:05:02.200	35.357711	133.330111	9.86	1.6	2.0	2.7	202861	1.92
1094	2000-10-07 16:05:29.550	35.308313	133.336589	9.21	0.8	0.9	1.6	202862	2.34
1095	2000-10-07 16:07:48.180	35.323466	133.328621	8.25	1.3	1.7	2.5	202867	1.52
1096	2000-10-07 16:09:03.580	35.35363	133.33068	9.61	1.0	0.9	1.3	202870	3.67
1097	2000-10-07 16:10:37.840	35.357772	133.330379	9.74	0.7	0.7	1.2	202871	4.22
1098	2000-10-07 16:12:58.250	35.270455	133.353499	9.63	0.5	0.7	1.2	202872	2.7
1099	2000-10-07 16:13:29.530	35.342029	133.302059	9.69	0.6	0.9	1.4	202873	3.0
1100	2000-10-07 16:14:21.780	35.281816	133.302018	14.16	2.1	3.5	2.1	202874	2.12
1101	2000-10-07 16:14:22.570	35.294381	133.309302	10.97	2.5	2.5	14.4	202875	1.91
1102	2000-10-07 16:17:31.480	35.355322	133.304338	9.33	1.5	1.5	2.4	202879	2.31
1103	2000-10-07 16:18:14.560	35.354826	133.33103	9.42	0.8	1.0	1.8	202880	1.28
1104	2000-10-07 16:20:12.810	35.343254	133.302238	9.7	0.5	0.8	1.2	202883	1.73
1105	2000-10-07 16:23:20.150	35.228202	133.39703	13.49	1.6	2.4	4.5	202887	1.85
1106	2000-10-07 16:28:00.210	35.29847	133.326034	9.5	0.4	0.6	0.6	202895	2.13
1107	2000-10-07 16:28:14.130	35.218396	133.395841	13.04	1.8	1.6	3.3	202896	2.08
1108	2000-10-07 16:29:12.470	35.306026	133.319482	7.33	1.0	1.3	2.2	202897	1.87
1109	2000-10-07 16:29:30.090	35.331104	133.317952	10.83	0.7	0.7	0.8	202898	1.86
1110	2000-10-07 16:29:58.700	35.343429	133.30201	9.68	0.8	1.2	1.7	202899	2.18
1111	2000-10-07 16:31:58.110	35.199801	133.41827	10.85	0.7	0.7	1.8	202902	2.94
1112	2000-10-07 16:34:59.070	35.357638	133.327303	9.35	1.0	1.3	1.8	202907	3.5
1113	2000-10-07 16:36:34.000	35.354569	133.332292	8.63	1.2	1.8	2.2	202908	2.61
1114	2000-10-07 16:36:44.890	35.350614	133.299032	10.2	0.9	1.1	1.4	202909	2.87
1115	2000-10-07 16:39:35.310	35.311629	133.321224	9.42	0.6	0.5	1.1	202913	2.71
1116	2000-10-07 16:42:07.500	35.285799	133.324365	12.65	0.4	0.6	0.6	202916	1.87
1117	2000-10-07 16:42:59.190	35.290727	133.33278	9.65	0.8	0.9	1.1	202917	1.85
1118	2000-10-07 16:43:51.040	35.413053	133.27924	11.18	2.3	2.6	8.6	202920	2.37
1119	2000-10-07 16:46:08.870	35.359448	133.325415	9.79	0.8	0.8	1.6	202924	1.97
1120	2000-10-07 16:47:21.180	35.247156	133.36984	13.46	0.6	0.8	1.5	202925	1.73
1121	2000-10-07 16:48:01.370	35.353849	133.346029	9.85	0.4	0.3	0.6	202927	2.68
1122	2000-10-07 16:48:40.390	35.319482	133.317448	9.37	0.9	1.0	1.8	202928	3.3
1123	2000-10-07 16:52:06.980	35.360522	133.325553	10.23	0.9	0.9	1.7	202933	1.18
1124	2000-10-07 16:53:00.950	35.385604	133.271151	29.33	1.7	1.9	2.8	202936	1.95
1125	2000-10-07 16:56:08.530	35.274821	133.349992	10.88	0.6	1.1	1.6	202940	1.79
1126	2000-10-07 16:57:39.160	35.338424	133.30354	10.14	1.2	1.2	2.4	202942	2.2
1127	2000-10-07 16:59:08.030	35.341581	133.316903	19.11	3.1	3.3	3.3	202944	1.75
1128	2000-10-07 17:00:09.960	35.345251	133.302433	9.87	0.7	0.9	1.3	202945	1.44
1129	2000-10-07 17:02:14.000	35.348319	133.30332	10.4	0.8	0.6	1.2	202949	2.17
1130	2000-10-07 17:03:12.080	35.36783	133.308732	11.63	2.0	2.4	2.9	202950	0.87
1131	2000-10-07 17:04:02.680	35.368673	133.279183	10.26	0.9	0.7	1.4	202952	1.7
1132	2000-10-07 17:04:30.920	35.370736	133.28055	9.79	1.1	1.2	1.1	202953	4.05
1133	2000-10-07 17:07:54.940	35.354692	133.293864	9.95	0.9	1.4	2.2	202958	4.09
1134	2000-10-07 17:09:02.840	35.364535	133.297933	10.32	0.8	0.8	1.7	202959	2.53
1135	2000-10-07 17:10:02.200	35.416024	133.304053	10.82	0.8	0.7	1.2	202961	1.99
1136	2000-10-07 17:11:29.300	35.370711	133.279582	9.99	1.3	1.0	2.2	202963	2.49
1137	2000-10-07 17:11:54.960	35.3257	133.316951	8.98	0.7	0.6	1.6	202965	2.9
1138	2000-10-07 17:15:07.480	35.36685	133.308236	10.59	0.5	0.6	1.0	202969	2.81
1139	2000-10-07 17:16:16.540	35.243433	133.385164	9.28	0.7	0.7	1.1	202970	2.45
1140	2000-10-07 17:16:52.480	35.368563	133.28641	9.71	1.5	1.4	2.3	202972	1.34
1141	2000-10-07 17:19:03.360	35.338806	133.299113	9.16	0.9	0.9	1.5	202976	1.9
1142	2000-10-07 17:19:33.680	35.349976	133.246346	9.05	0.8	0.8	1.2	202977	2.55
1143	2000-10-07 17:20:18.840	35.350366	133.305729	10.62	0.7	1.2	1.4	202978	2.14
1144	2000-10-07 17:21:12.000	35.198446	133.405444	6.76	2.1	1.7	2.2	202980	1.78
1145	2000-10-07 17:22:18.680	35.385905	133.286377	10.99	1.2	2.1	3.6	202981	2.84
1146	2000-10-07 17:26:13.600	35.357475	133.32701	9.74	0.9	1.0	1.9	202991	2.68
1147	2000-10-07 17:27:12.400	35.360331	133.332332	9.74	0.9	1.2	1.4	202992	2.14
1148	2000-10-07 17:27:37.840	35.215894	133.402848	9.56	1.0	0.8	1.7	202993	1.66
1149	2000-10-07 17:30:17.760	35.36025	133.306396	9.74	0.7	0.7	1.1	202998	1.84
1150	2000-10-07 17:32:04.080	35.34976	133.307389	9.47	0.7	1.0	1.3	203000	2.19
1151	2000-10-07 17:32:20.940	35.305229	133.321419	8.95	4.4	6.8	8.3	203001	2.05
1152	2000-10-07 17:33:03.560	35.305461	133.322469	8.77	0.8	0.8	0.8	203002	2.02
1153	2000-10-07 17:34:09.780	35.268437	133.353613	8.29	0.6	0.6	2.0	203003	3.18
1154	2000-10-07 17:37:01.040	35.304724	133.330688	6.75	1.4	1.6	2.2	203007	1.38
1155	2000-10-07 17:37:42.400	35.188428	133.423958	9.86	1.6	1.3	2.0	203008	1.53
1156	2000-10-07 17:38:59.880	35.245162	133.380021	10.1	1.1	1.5	2.5	203011	1.29
1157	2000-10-07 17:40:58.720	35.343132	133.296875	9.53	1.0	1.3	3.0	203015	1.24
1158	2000-10-07 17:43:05.960	35.25599	133.362533	8.18	1.0	0.8	1.9	203017	3.17
1159	2000-10-07 17:44:07.080	35.353149	133.315275	9.62	0.6	0.7	1.1	203018	1.97
1160	2000-10-07 17:45:32.960	35.361654	133.297013	10.99	1.1	1.6	2.5	203020	1.7
1161	2000-10-07 17:50:41.280	35.273324	133.341357	9.44	4.0	6.8	7.1	203029	1.8
1162	2000-10-07 17:52:40.560	35.222083	133.422005	9.09	0.4	0.8	0.8	203032	2.17
1163	2000-10-07 17:56:26.720	35.296423	133.286556	9.56	0.8	1.2	1.8	203035	1.98
1164	2000-10-07 17:57:59.160	35.33372	133.317969	10.99	1.6	1.6	2.3	203039	1.22
1165	2000-10-07 17:59:21.400	35.379024	133.238908	12.72	1.5	1.7	1.5	203041	1.56
1166	2000-10-07 17:59:23.720	35.28243	133.361149	19.06	2.4	2.3	5.1	203042	1.49
1167	2000-10-07 18:06:08.000	35.386247	133.256779	11.6	1.0	0.9	1.5	203050	2.55
1168	2000-10-07 18:07:31.960	35.388562	133.26377	10.55	2.2	1.6	2.9	203053	1.72
1169	2000-10-07 18:08:07.800	35.314966	133.33833	9.72	4.0	4.5	6.5	203054	1.57
1170	2000-10-07 18:08:33.820	35.321602	133.315869	9.18	1.0	0.7	1.8	203055	1.92
1171	2000-10-07 18:09:04.560	35.301668	133.320768	8.82	0.5	0.5	1.0	203056	1.44
1172	2000-10-07 18:11:29.680	35.315116	133.317684	11.49	0.8	0.9	1.5	203062	1.59
1173	2000-10-07 18:12:28.720	35.287834	133.350806	9.24	0.7	1.1	1.5	203063	1.35
1174	2000-10-07 18:13:06.600	35.305688	133.311401	9.23	0.9	0.6	0.9	203064	1.65
1175	2000-10-07 18:13:30.240	35.345744	133.273747	9.39	1.0	1.2	2.1	203065	2.14
1176	2000-10-07 18:15:31.260	35.361841	133.291081	4.98	6.2	7.8	11.3	203068	1.48
1177	2000-10-07 18:19:01.240	35.274194	133.344515	11.8	0.6	0.9	1.0	203076	2.48
1178	2000-10-07 18:20:09.840	35.290198	133.258569	3.32	1.5	1.7	2.4	203077	1.73
1179	2000-10-07 18:21:34.520	35.205693	133.391007	8.59	2.0	2.8	4.8	203080	1.97
1180	2000-10-07 18:22:09.480	35.323735	133.292065	8.06	0.6	0.5	1.0	203081	1.78
1181	2000-10-07 18:23:21.220	35.289242	133.340959	12.37	0.6	0.6	0.8	203082	1.75
1182	2000-10-07 18:25:07.880	35.204118	133.398804	13.16	0.7	0.8	1.3	203085	2.33
1183	2000-10-07 18:26:11.160	35.348637	133.30153	10.14	0.6	0.8	2.1	203087	2.17
1184	2000-10-07 18:26:51.920	35.311015	133.323153	8.83	0.9	0.8	1.8	203089	1.36
1185	2000-10-07 18:27:38.280	35.248267	133.382804	10.07	1.3	1.4	2.1	203091	1.76
1186	2000-10-07 18:29:07.020	35.293726	133.330461	8.36	1.3	1.1	2.9	203093	1.78
1187	2000-10-07 18:29:29.720	35.329382	133.318986	12.98	0.8	0.9	1.3	203094	1.65
1188	2000-10-07 18:32:11.160	35.312419	133.316162	9.62	0.7	1.2	1.4	203097	4.42
1189	2000-10-07 18:34:15.640	35.368807	133.278019	10.03	0.7	0.6	0.9	203099	2.8
1190	2000-10-07 18:35:32.960	35.345943	133.30153	9.27	0.9	0.9	2.1	203100	2.88
1191	2000-10-07 18:37:25.640	35.366093	133.280396	9.88	0.7	0.8	1.2	203104	2.18
1192	2000-10-07 18:37:58.960	35.367989	133.282747	10.76	1.0	1.3	2.0	203105	2.65
1193	2000-10-07 18:39:06.080	35.259294	133.364119	12.59	0.8	0.7	1.2	203107	1.96
1194	2000-10-07 18:39:57.960	35.282361	133.339315	12.11	0.6	0.6	0.8	203109	1.76
1195	2000-10-07 18:41:23.760	35.3184	133.325529	7.65	1.6	1.9	2.5	203111	1.84
1196	2000-10-07 18:41:38.560	35.336072	133.296948	9.73	2.5	2.5	3.9	203113	2.96
1197	2000-10-07 18:42:43.780	35.317354	133.314282	7.97	1.1	1.3	1.4	203114	2.13
1198	2000-10-07 18:49:01.480	35.296891	133.308472	7.33	0.7	0.6	1.1	203122	2.13
1199	2000-10-07 18:50:00.660	35.332141	133.350496	9.71	0.4	0.4	0.5	203123	2.15
1200	2000-10-07 18:50:19.720	35.217126	133.386629	14.94	1.3	1.2	2.5	203124	1.68
1201	2000-10-07 18:51:58.960	35.286515	133.315251	9.5	1.4	1.6	2.2	203128	2.06
1202	2000-10-07 18:52:43.220	35.30155	133.298893	9.86	1.1	1.6	1.9	203129	1.49
1203	2000-10-07 18:56:13.400	35.185311	133.415389	9.29	1.0	1.3	2.4	203136	2.03
1204	2000-10-07 19:01:00.400	35.248238	133.12548	15.15	3.0	3.2	3.8	203143	2.09
1205	2000-10-07 19:03:59.720	35.394877	133.24987	11.39	0.6	1.1	1.8	203148	2.44
1206	2000-10-07 19:06:35.640	35.366321	133.315072	11.34	0.9	0.9	2.1	203151	1.52
1207	2000-10-07 19:06:47.440	35.351912	133.308911	9.71	1.3	1.1	1.7	203152	1.81
1208	2000-10-07 19:09:22.400	35.319784	133.318245	8.35	1.5	1.8	2.2	203157	1.58
1209	2000-10-07 19:10:22.280	35.376355	133.310156	12.44	1.0	1.6	2.2	203158	1.88
1210	2000-10-07 19:10:43.280	35.305286	133.364193	14.09	1.8	1.8	4.9	203160	2.0
1211	2000-10-07 19:11:45.360	35.387646	133.253149	11.56	1.5	1.3	1.6	203162	1.72
1212	2000-10-07 19:12:54.760	35.311861	133.319043	9.64	0.8	0.7	1.4	203164	2.27
1213	2000-10-07 19:15:36.320	35.252323	133.37526	14.18	0.8	0.7	1.3	203167	1.29
1214	2000-10-07 19:16:25.280	35.318913	133.318123	7.74	1.8	1.3	3.4	203169	2.08
1215	2000-10-07 19:19:00.200	35.349487	133.29231	9.16	1.2	1.3	1.7	203173	1.46
1216	2000-10-07 19:21:29.840	35.342529	133.279785	10.03	0.9	0.8	0.9	203180	1.56
1217	2000-10-07 19:22:39.560	35.382935	133.289111	10.21	1.1	1.0	1.4	203182	1.83
1218	2000-10-07 19:23:03.240	35.353137	133.314559	11.96	0.5	1.2	0.9	203183	1.52
1219	2000-10-07 19:23:33.040	35.395886	133.253483	11.83	0.5	0.5	0.6	203184	1.86
1220	2000-10-07 19:24:35.560	35.315487	133.329679	13.55	1.1	1.1	1.0	203186	1.44
1221	2000-10-07 19:25:11.840	35.363346	133.282308	9.6	0.7	1.0	1.1	203187	1.84
1222	2000-10-07 19:27:28.940	35.298299	133.277507	8.75	2.0	2.9	4.4	203191	2.8
1223	2000-10-07 19:29:34.880	35.227629	133.386401	13.55	1.5	1.6	2.1	203193	1.46
1224	2000-10-07 19:30:08.920	35.182043	133.448161	9.42	1.2	1.1	1.7	203194	2.65
1225	2000-10-07 19:33:22.840	35.236096	133.367928	24.91	2.2	2.9	3.0	203199	1.82
1226	2000-10-07 19:34:04.460	35.312565	133.319523	9.91	1.2	1.4	2.0	203200	1.47
1227	2000-10-07 19:36:37.280	35.405591	133.278776	11.37	1.3	0.8	1.6	203203	2.21
1228	2000-10-07 19:39:38.320	35.285653	133.334489	11.8	1.0	1.1	1.5	203208	1.44
1229	2000-10-07 19:40:21.020	35.209416	133.406885	13.41	1.8	1.7	3.8	203209	1.55
1230	2000-10-07 19:43:12.280	35.363603	133.27828	9.51	1.4	1.5	1.8	203216	1.4
1231	2000-10-07 19:44:23.400	35.326355	133.326619	10.16	1.9	3.1	9.4	203218	2.48
1232	2000-10-07 19:46:19.800	35.281474	133.339917	12.26	1.5	1.3	2.2	203220	1.51
1233	2000-10-07 19:47:29.920	35.391532	133.295239	10.56	1.0	1.1	1.8	203223	3.69
1234	2000-10-07 19:49:14.780	35.303023	133.226945	11.27	1.0	0.9	1.2	203224	1.84
1235	2000-10-07 19:50:08.880	35.391646	133.291813	10.61	1.0	1.7	3.6	203226	2.15
1236	2000-10-07 19:52:46.720	35.250053	133.375602	8.81	0.8	0.9	1.8	203230	1.24
1237	2000-10-07 19:53:33.040	35.34174	133.298185	9.53	1.0	0.9	1.7	203231	2.01
1238	2000-10-07 19:54:01.740	35.331315	133.327563	14.32	0.4	0.4	0.8	203232	1.99
1239	2000-10-07 19:54:12.320	35.320194	133.309521	9.21	0.8	0.7	1.1	203233	2.97
1240	2000-10-07 19:55:06.580	35.332316	133.31359	12.85	1.2	1.3	1.5	203234	0.87
1241	2000-10-07 19:56:18.520	35.312122	133.320117	9.39	1.1	0.8	0.9	203236	1.61
1242	2000-10-07 19:58:13.580	35.296379	133.300944	7.11	0.7	1.1	1.1	203240	1.62
1243	2000-10-07 20:01:57.840	35.279024	133.339925	12.17	0.7	0.7	0.9	203248	1.48
1244	2000-10-07 20:02:33.080	35.294124	133.276546	6.48	0.5	0.6	1.4	203249	2.28
1245	2000-10-07 20:03:22.280	35.221094	133.418408	10.71	1.2	1.5	3.2	203250	1.35
1246	2000-10-07 20:04:39.380	35.387756	133.598763	9.99	1.0	1.2	1.5	203253	1.9
1247	2000-10-07 20:07:04.640	35.338118	133.326831	14.4	1.4	2.4	1.8	203258	0.99
1248	2000-10-07 20:08:23.920	35.310954	133.330819	16.14	1.0	1.3	1.9	203261	2.41
1249	2000-10-07 20:09:10.560	35.306405	133.324723	12.02	0.6	0.4	1.2	203262	1.81
1250	2000-10-07 20:10:17.760	35.198315	133.418213	11.13	1.2	0.9	1.6	203265	1.56
1251	2000-10-07 20:10:31.320	35.354012	133.332243	9.78	0.8	0.9	1.4	203266	1.89
1252	2000-10-07 20:11:31.560	35.324854	133.311076	8.87	0.9	1.3	1.4	203268	1.68
1253	2000-10-07 20:12:13.760	35.325867	133.32762	11.54	1.1	1.6	1.9	203269	1.66
1254	2000-10-07 20:12:57.100	35.379264	133.32417	9.27	1.1	1.4	3.1	203270	2.9
1255	2000-10-07 20:14:58.680	35.353035	133.314526	9.63	0.5	0.8	1.1	203272	2.08
1256	2000-10-07 20:17:56.520	35.285124	133.313851	10.54	1.4	2.0	7.8	203277	1.73
1257	2000-10-07 20:18:18.360	35.275326	133.357129	4.08	1.1	1.1	2.2	203278	2.03
1258	2000-10-07 20:20:59.840	35.314095	133.320312	9.69	0.8	0.8	0.9	203283	2.63
1259	2000-10-07 20:24:11.920	35.364661	133.28422	10.36	0.8	1.0	1.5	203287	3.32
1260	2000-10-07 20:25:39.900	35.37607	133.285327	10.39	1.0	0.9	1.3	203288	1.79
1261	2000-10-07 20:26:30.160	35.30717	133.32548	9.06	0.5	0.8	0.9	203289	1.8
1262	2000-10-07 20:28:36.680	35.362854	133.420093	12.62	1.0	0.9	1.2	203292	1.77
1263	2000-10-07 20:31:14.880	35.267041	133.346126	9.34	1.9	2.6	4.3	203295	1.06
1264	2000-10-07 20:32:42.160	35.187939	133.415479	10.12	0.6	0.5	1.3	203297	1.18
1265	2000-10-07 20:33:05.860	35.382336	133.321981	9.71	2.4	2.4	4.3	203298	1.42
1266	2000-10-07 20:34:38.860	35.392013	133.292798	10.67	0.9	1.1	2.2	203300	2.2
1267	2000-10-07 20:39:32.720	35.355558	133.302026	10.7	0.8	1.1	1.7	203309	1.57
1268	2000-10-07 20:41:13.720	35.306832	133.325806	9.38	0.8	0.8	1.5	203312	1.67
1269	2000-10-07 20:45:19.540	35.313855	133.29904	9.31	2.0	2.3	3.5	203319	1.75
1270	2000-10-07 20:46:13.520	35.209989	133.402816	10.89	3.2	2.5	5.4	203320	1.75
1271	2000-10-07 20:47:12.320	35.27452	133.344027	9.89	1.0	0.8	1.2	203322	2.09
1272	2000-10-07 20:48:31.840	35.312573	133.318498	9.41	1.4	0.9	1.7	203324	1.31
1273	2000-10-07 20:49:10.520	35.266663	133.350521	15.77	0.6	0.9	1.2	203325	1.32
1274	2000-10-07 20:50:01.480	35.300513	133.294417	9.16	0.6	0.5	1.2	203327	2.41
1275	2000-10-07 20:51:57.760	35.3302	133.310628	10.74	0.6	0.8	1.3	203330	1.56
1276	2000-10-07 20:53:54.400	35.392623	133.294482	9.52	2.7	4.4	7.4	203333	2.43
1277	2000-10-07 20:56:01.100	35.31224	133.31464	10.1	0.9	0.8	1.4	203337	2.36
1278	2000-10-07 21:03:35.840	35.358537	133.282251	10.26	1.3	1.9	2.0	203351	1.67
1279	2000-10-07 21:04:29.160	35.299019	133.300968	9.23	0.9	0.8	1.0	203353	1.37
1280	2000-10-07 21:06:03.080	35.354757	133.301978	10.04	0.6	0.8	1.0	203357	3.2
1281	2000-10-07 21:07:31.120	35.189258	133.416406	9.03	0.8	0.7	1.4	203358	2.41
1282	2000-10-07 21:09:11.120	35.343958	133.305745	11.43	1.1	0.7	2.0	203361	1.91
1283	2000-10-07 21:12:00.600	35.349162	133.30708	12.02	0.9	1.2	1.7	203367	2.35
1284	2000-10-07 21:15:14.940	35.252885	133.371403	7.97	0.9	0.9	2.0	203374	1.52
1285	2000-10-07 21:16:09.120	35.26744	133.361572	13.75	1.1	1.4	1.2	203376	1.76
1286	2000-10-07 21:16:51.000	35.287472	133.324544	14.09	0.9	1.6	6.0	203378	2.56
1287	2000-10-07 21:18:27.580	35.362813	133.287549	11.32	1.6	1.5	2.8	203381	2.44
1288	2000-10-07 21:18:58.220	35.259981	133.364128	12.97	0.7	0.7	1.4	203382	1.51
1289	2000-10-07 21:21:05.200	35.284696	133.338566	9.95	0.6	1.0	1.1	203387	1.71
1290	2000-10-07 21:21:38.040	35.280717	133.347054	13.19	1.3	1.3	1.6	203388	1.55
1291	2000-10-07 21:22:34.800	35.250033	133.3691	9.9	0.7	0.9	1.3	203389	1.32
1292	2000-10-07 21:23:33.640	35.355367	133.299674	10.07	0.6	0.8	1.9	203391	2.13
1293	2000-10-07 21:25:08.200	35.348307	133.303003	9.71	0.7	0.9	1.0	203393	1.75
1294	2000-10-07 21:27:36.040	35.313432	133.313599	8.35	1.0	1.5	1.4	203395	1.66
1295	2000-10-07 21:27:55.240	35.386898	133.279525	11.62	0.8	0.9	1.9	203397	1.92
1296	2000-10-07 21:30:28.600	35.386495	133.279517	10.22	0.8	1.0	1.4	203401	2.78
1297	2000-10-07 21:31:04.820	35.274654	133.351571	11.68	0.7	1.1	1.6	203402	2.36
1298	2000-10-07 21:32:13.520	35.377637	133.307764	10.45	0.7	1.0	1.5	203404	1.66
1299	2000-10-07 21:32:39.840	35.31794	133.318831	11.76	0.9	1.2	1.4	203405	1.92
1300	2000-10-07 21:33:30.320	35.332731	133.29423	8.88	0.8	0.7	1.3	203406	2.55
1301	2000-10-07 21:34:03.720	35.222595	133.392204	11.56	0.6	0.7	1.7	203407	1.41
1302	2000-10-07 21:34:59.280	35.311462	133.324276	8.95	0.8	0.7	1.5	203409	2.63
1303	2000-10-07 21:36:25.160	35.368351	133.287118	9.88	1.7	2.4	3.9	203411	1.69
1304	2000-10-07 21:37:17.560	35.302885	133.304541	9.26	1.1	1.1	1.2	203412	1.56
1305	2000-10-07 21:38:29.100	35.326257	133.324268	9.94	0.7	1.1	1.5	203414	1.86
1306	2000-10-07 21:38:58.680	35.385034	133.28103	10.63	0.6	0.8	2.1	203415	1.27
1307	2000-10-07 21:40:03.660	35.305371	133.323112	11.99	0.4	0.5	0.8	203416	2.92
1308	2000-10-07 21:42:08.620	35.28184	133.335107	9.1	1.0	0.7	1.5	203419	1.33
1309	2000-10-07 21:43:29.520	35.378402	133.308447	9.96	0.8	1.5	2.2	203422	2.54
1310	2000-10-07 21:44:43.100	35.290796	133.343856	12.7	1.2	0.8	1.6	203423	1.73
1311	2000-10-07 21:45:39.880	35.307186	133.323722	11.8	1.0	0.9	1.1	203424	1.27
1312	2000-10-07 21:46:02.600	35.326444	133.285376	10.64	2.1	3.0	3.8	203425	1.64
1313	2000-10-07 21:46:25.260	35.209033	133.411727	11.02	0.8	0.6	2.4	203426	2.98
1314	2000-10-07 21:50:09.280	35.411198	133.299438	9.54	0.9	1.2	1.7	203430	1.16
1315	2000-10-07 21:50:35.420	35.363525	133.328198	16.59	2.2	3.0	4.1	203431	1.55
1316	2000-10-07 21:52:01.220	35.397994	133.282715	10.88	0.9	1.0	0.9	203434	2.47
1317	2000-10-07 21:53:08.740	35.322469	133.317074	11.51	1.2	1.1	1.6	203436	1.71
1318	2000-10-07 21:54:35.520	35.313241	133.320182	9.06	0.8	0.8	0.8	203439	1.44
1319	2000-10-07 21:55:01.480	35.292017	133.349585	8.64	0.4	1.1	1.9	203440	1.81
1320	2000-10-07 21:56:07.960	35.399752	133.305444	10.43	1.5	1.6	2.5	203441	2.11
1321	2000-10-07 21:56:55.960	35.186702	133.422803	9.75	1.3	0.8	1.2	203443	2.36
1322	2000-10-07 21:58:08.460	35.301705	133.314136	8.77	0.8	1.1	2.4	203445	2.1
1323	2000-10-07 21:59:13.060	35.339827	133.256071	2.52	1.7	1.9	2.7	203447	1.9
1324	2000-10-07 22:00:53.160	35.289242	133.331356	9.64	2.2	3.5	5.1	203451	2.58
1325	2000-10-07 22:02:14.440	35.434599	133.288908	32.82	2.1	2.9	3.7	203453	1.63
1326	2000-10-07 22:04:13.220	35.310681	133.334123	17.0	2.1	1.4	2.7	203457	1.27
1327	2000-10-07 22:05:03.720	35.378569	133.309644	10.35	0.4	0.5	0.9	203458	1.42
1328	2000-10-07 22:05:23.720	35.213513	133.406071	9.87	0.8	0.5	1.0	203460	2.6
1329	2000-10-07 22:06:09.360	35.249089	133.372843	4.93	1.3	1.7	4.1	203461	1.96
1330	2000-10-07 22:07:41.880	35.291158	133.338395	12.49	0.6	0.5	0.9	203463	2.1
1331	2000-10-07 22:10:37.020	35.419678	133.277433	10.99	0.6	0.4	0.9	203468	1.5
1332	2000-10-07 22:11:04.600	35.333626	133.296248	9.17	0.9	1.3	1.5	203469	1.98
1333	2000-10-07 22:12:04.920	35.420166	133.277116	11.08	0.8	0.8	1.3	203470	2.37
1334	2000-10-07 22:12:28.560	35.28289	133.353052	14.76	0.9	1.3	1.2	203471	1.3
1335	2000-10-07 22:13:08.440	35.304549	133.306999	7.97	0.7	1.0	1.4	203472	1.78
1336	2000-10-07 22:15:59.400	35.332829	133.29633	8.89	0.7	0.6	1.5	203476	2.37
1337	2000-10-07 22:17:08.960	35.396859	133.278345	10.9	1.5	1.0	1.7	203477	1.63
1338	2000-10-07 22:19:35.240	35.270113	133.350635	11.47	0.6	0.6	1.5	203481	1.54
1339	2000-10-07 22:21:32.920	35.314062	133.314884	9.84	0.8	0.6	0.8	203484	1.9
1340	2000-10-07 22:22:17.580	35.345089	133.272111	12.63	1.3	1.7	2.9	203487	1.59
1341	2000-10-07 22:23:59.000	35.369356	133.280656	9.31	1.1	1.2	1.6	203490	2.42
1342	2000-10-07 22:24:21.680	35.358822	133.325618	9.44	1.4	1.4	1.9	203491	1.63
1343	2000-10-07 22:26:40.360	35.323368	133.295052	7.25	1.9	1.7	1.8	203496	1.97
1344	2000-10-07 22:27:22.460	35.334912	133.301717	15.06	1.9	1.8	3.6	203498	1.76
1345	2000-10-07 22:28:34.800	35.293384	133.27408	6.26	0.6	0.8	1.7	203499	1.91
1346	2000-10-07 22:29:02.080	35.395658	133.284806	10.73	0.8	0.9	1.3	203500	2.03
1347	2000-10-07 22:29:37.640	35.368681	133.304582	10.93	0.8	0.8	1.4	203501	1.76
1348	2000-10-07 22:32:00.820	35.328324	133.320011	10.52	0.7	0.7	2.5	203506	1.88
1349	2000-10-07 22:34:36.280	35.318254	133.296444	9.25	0.8	1.1	1.0	203511	1.65
1350	2000-10-07 22:35:50.060	35.295719	133.326107	35.95	3.3	3.5	5.7	203516	1.42
1351	2000-10-07 22:36:28.680	35.364087	133.282227	11.62	1.0	1.0	1.5	203517	2.51
1352	2000-10-07 22:38:33.960	35.359676	133.302287	12.13	0.9	0.8	1.2	203519	2.81
1353	2000-10-07 22:39:57.320	35.25706	133.37168	9.3	0.5	0.7	1.2	203521	1.7
1354	2000-10-07 22:42:27.360	35.33278	133.312142	11.3	0.4	0.4	0.7	203523	1.23
1355	2000-10-07 22:44:05.560	35.345345	133.298006	9.89	0.6	0.7	1.0	203526	2.01
1356	2000-10-07 22:46:29.620	35.291866	133.320435	8.47	1.0	1.1	1.8	203530	1.38
1357	2000-10-07 22:47:43.760	35.367741	133.28007	9.92	1.0	0.9	1.3	203532	3.25
1358	2000-10-07 22:50:37.840	35.35129	133.314087	9.3	0.9	0.7	1.6	203536	1.71
1359	2000-10-07 22:51:35.080	35.309143	133.333716	14.01	1.4	1.4	3.3	203537	1.88
1360	2000-10-07 22:52:42.560	35.26641	133.225195	21.61	3.3	3.0	3.1	203538	2.28
1361	2000-10-07 22:53:35.360	35.309115	133.317578	9.75	0.9	0.8	1.3	203539	1.93
1362	2000-10-07 22:58:07.700	35.304871	133.328247	9.11	0.8	0.8	2.0	203547	1.98
1363	2000-10-07 23:06:13.760	35.28763	133.332243	9.22	0.8	1.0	1.1	203558	1.41
1364	2000-10-07 23:10:00.100	35.374809	133.304875	10.39	0.8	1.0	1.4	203566	2.2
1365	2000-10-07 23:10:34.400	35.326497	133.322453	9.01	1.5	0.9	1.8	203567	1.89
1366	2000-10-07 23:12:24.860	35.377869	133.278768	12.0	1.2	1.9	5.0	203571	1.65
1367	2000-10-07 23:13:26.240	35.250598	133.371012	13.34	0.8	0.7	1.6	203574	1.5
1368	2000-10-07 23:14:31.080	35.313375	133.313241	8.85	1.1	1.0	1.2	203576	2.94
1369	2000-10-07 23:15:37.640	35.385502	133.271086	17.06	2.2	3.6	4.0	203577	2.01
1370	2000-10-07 23:17:07.880	35.223649	133.392448	11.39	0.8	0.6	1.6	203580	2.53
1371	2000-10-07 23:20:27.160	35.27806	133.341073	14.84	0.9	0.8	1.6	203584	1.55
1372	2000-10-07 23:21:31.260	35.247327	133.393123	12.31	1.4	2.2	3.6	203585	1.49
1373	2000-10-07 23:22:37.160	35.31121	133.319019	9.83	0.5	0.7	0.8	203587	2.09
1374	2000-10-07 23:24:42.480	35.29165	133.282259	4.75	0.6	0.5	0.8	203589	1.66
1375	2000-10-07 23:25:16.360	35.318962	133.293465	9.1	0.4	0.7	0.7	203590	2.35
1376	2000-10-07 23:26:32.040	35.310425	133.324585	8.27	1.1	1.7	1.5	203592	2.46
1377	2000-10-07 23:29:42.560	35.334314	133.317131	11.3	0.8	0.7	0.9	203598	1.82
1378	2000-10-07 23:30:16.480	35.272721	133.349715	12.66	0.7	0.7	1.5	203599	1.86
1379	2000-10-07 23:31:43.220	35.367505	133.244482	10.62	1.4	1.2	1.4	203601	1.32
1380	2000-10-07 23:32:29.100	35.206543	133.401115	13.46	0.6	0.6	1.6	203602	3.64
1381	2000-10-07 23:34:44.940	35.329708	133.304378	10.14	1.7	2.2	2.7	203605	1.76
1382	2000-10-07 23:35:15.360	35.279867	133.319344	15.55	1.4	1.2	2.7	203606	1.41
1383	2000-10-07 23:38:33.880	35.240641	133.381014	10.47	1.2	1.2	2.1	203613	2.02
1384	2000-10-07 23:39:12.880	35.258984	133.364469	12.05	0.4	0.4	1.0	203614	2.61
1385	2000-10-07 23:40:20.980	35.278666	133.340226	9.85	1.4	2.1	2.2	203616	1.58
1386	2000-10-07 23:43:57.520	35.377596	133.327148	10.48	0.8	0.6	1.2	203624	0.92
1387	2000-10-07 23:44:39.680	35.313175	133.322673	11.96	1.1	1.4	1.7	203625	2.48
1388	2000-10-07 23:47:27.700	35.323889	133.329508	10.54	1.6	1.2	1.8	203629	2.06
1389	2000-10-07 23:48:38.040	35.347388	133.30555	10.84	0.5	0.6	1.1	203630	3.0
1390	2000-10-07 23:49:43.600	35.377645	133.308993	9.99	0.7	0.8	1.0	203631	2.54
1391	2000-10-07 23:53:11.880	35.246073	133.37819	10.11	2.0	1.1	2.7	203637	1.88
1392	2000-10-07 23:55:39.460	35.355701	133.339494	10.24	1.3	1.2	2.6	203642	1.89
1393	2000-10-07 23:57:34.780	35.322009	133.292839	8.1	0.4	0.3	1.1	203645	2.5
1394	2000-10-07 23:58:22.020	35.311312	133.328353	14.97	1.3	1.1	1.5	203646	2.03
1395	2000-10-08 00:00:34.970	35.293673	133.278589	10.04	1.8	1.5	4.0	203649	1.94
1396	2000-10-08 00:05:08.280	35.278267	133.339526	11.71	0.6	0.6	0.7	203658	1.88
1397	2000-10-08 00:06:04.010	35.313383	133.320483	11.72	0.9	1.0	1.1	203660	0.52
1398	2000-10-08 00:08:02.920	35.317989	133.319352	9.25	0.9	0.8	2.5	203663	1.8
1399	2000-10-08 00:12:09.460	35.295642	133.320825	9.69	1.8	2.2	2.6	203669	1.3
1400	2000-10-08 00:15:00.600	35.295329	133.331494	7.02	1.5	1.4	1.7	203676	0.92
1401	2000-10-08 00:18:38.800	35.275167	133.343034	12.39	0.8	1.0	1.2	203683	2.25
1402	2000-10-08 00:22:30.590	35.353589	133.319564	9.63	0.6	0.7	1.1	203691	1.71
1403	2000-10-08 00:24:27.580	35.186641	133.416227	10.13	1.1	0.8	1.9	203694	2.02
1404	2000-10-08 00:25:00.060	35.302974	133.321419	8.57	1.0	1.0	1.2	203695	2.36
1405	2000-10-08 00:26:11.070	35.312284	133.327327	15.64	0.9	0.9	1.6	203698	1.49
1406	2000-10-08 00:26:35.350	35.230188	133.39279	10.24	1.4	1.6	3.6	203699	1.72
1407	2000-10-08 00:27:10.710	35.270154	133.345353	11.44	1.0	0.9	1.6	203700	0.81
1408	2000-10-08 00:31:17.440	35.323889	133.315527	8.83	1.1	1.0	1.5	203706	2.8
1409	2000-10-08 00:40:53.490	35.343746	133.30376	9.88	0.7	1.0	1.4	203722	2.1
1410	2000-10-08 00:42:01.280	35.351428	133.310685	22.93	2.3	2.4	3.6	203723	2.07
1411	2000-10-08 00:42:33.050	35.32323	133.319531	7.85	0.9	0.6	1.3	203724	1.25
1412	2000-10-08 00:43:26.720	35.216199	133.403027	12.55	1.2	1.3	3.0	203726	1.79
1413	2000-10-08 00:47:34.810	35.369552	133.285376	11.49	1.1	1.4	1.6	203733	2.0
1414	2000-10-08 00:48:15.080	35.341044	133.300146	11.34	0.9	0.9	1.8	203735	1.95
1415	2000-10-08 00:49:33.960	35.259058	133.365413	11.93	0.5	0.6	1.5	203736	3.19
1416	2000-10-08 00:50:58.750	35.407528	133.251042	11.57	1.3	1.5	3.2	203738	1.71
1417	2000-10-08 00:51:39.030	35.335409	133.308854	11.46	0.4	0.3	0.7	203739	2.04
1418	2000-10-08 00:53:32.550	35.343913	133.303231	9.85	0.5	0.6	0.9	203743	1.8
1419	2000-10-08 00:53:54.570	35.298523	133.301855	9.18	0.7	0.8	1.7	203744	2.65
1420	2000-10-08 00:55:12.290	35.376656	133.330062	10.21	0.8	1.0	1.6	203746	1.2
1421	2000-10-08 00:55:32.720	35.35898	133.297445	11.89	1.3	1.2	1.7	203747	1.9
1422	2000-10-08 01:00:00.640	35.18608	133.416268	11.31	1.0	1.1	2.1	203753	3.15
1423	2000-10-08 01:01:29.910	35.186564	133.417269	10.28	1.0	0.9	2.4	203755	1.83
1424	2000-10-08 01:02:06.840	35.243819	133.384969	10.48	1.0	1.3	1.8	203756	2.28
1425	2000-10-08 01:04:14.610	35.377474	133.309847	10.36	0.5	0.6	0.9	203759	2.78
1426	2000-10-08 01:05:04.660	35.288806	133.331047	9.33	0.7	0.9	1.0	203760	2.24
1427	2000-10-08 01:06:38.960	35.345711	133.305892	11.11	0.9	0.8	1.1	203763	1.6
1428	2000-10-08 01:07:27.110	35.375606	133.349715	11.07	0.9	1.1	2.1	203764	1.34
1429	2000-10-08 01:07:51.070	35.368429	133.240617	19.02	6.7	5.4	10.1	203766	1.48
1430	2000-10-08 01:08:36.950	35.197778	133.42203	9.73	0.7	0.6	1.0	203767	4.02
1431	2000-10-08 01:10:37.160	35.418477	133.280778	10.32	2.2	1.2	2.9	203768	1.9
1432	2000-10-08 01:12:20.480	35.369739	133.279451	9.89	1.2	0.9	1.7	203772	2.05
1433	2000-10-08 01:13:31.630	35.192843	133.417822	9.67	1.0	0.6	1.2	203775	1.54
1434	2000-10-08 01:14:00.430	35.280754	133.338582	9.07	0.7	1.0	1.6	203776	1.44
1435	2000-10-08 01:16:05.430	35.344397	133.303507	10.1	1.3	1.3	2.7	203781	1.63
1436	2000-10-08 01:16:58.480	35.254203	133.376807	9.77	0.9	1.0	1.8	203783	1.59
1437	2000-10-08 01:20:12.480	35.336426	133.31224	7.79	1.5	1.4	2.6	203788	1.82
1438	2000-10-08 01:20:29.240	35.332279	133.297493	7.81	1.3	1.6	2.7	203789	1.9
1439	2000-10-08 01:22:00.220	35.319023	133.31735	12.17	0.8	0.8	1.4	203791	2.2
1440	2000-10-08 01:23:11.440	35.272868	133.349748	10.67	1.2	1.4	2.3	203793	1.32
1441	2000-10-08 01:24:23.300	35.286621	133.342269	13.33	1.3	1.5	1.5	203795	1.72
1442	2000-10-08 01:26:15.310	35.355986	133.334871	9.86	0.9	0.9	1.4	203799	0.93
1443	2000-10-08 01:28:02.540	35.300639	133.305273	5.97	1.4	1.4	2.9	203803	2.32
1444	2000-10-08 01:29:36.480	35.347595	133.30061	9.67	0.8	0.6	0.9	203806	2.32
1445	2000-10-08 01:31:37.270	35.387927	133.278385	10.52	0.8	1.1	1.6	203809	1.55
1446	2000-10-08 01:33:00.780	35.272192	133.344824	11.65	0.6	0.8	1.1	203811	1.38
1447	2000-10-08 01:33:53.160	35.388871	133.32395	8.13	2.3	2.8	5.5	203812	0.9
1448	2000-10-08 01:36:11.790	35.28029	133.290283	5.91	0.9	0.9	1.5	203817	1.39
1449	2000-10-08 01:36:40.840	35.378162	133.328809	9.84	0.6	0.9	0.7	203818	1.69
1450	2000-10-08 01:37:30.750	35.310966	133.328613	15.55	0.8	0.8	1.3	203819	2.09
1451	2000-10-08 01:38:00.460	35.273189	133.345711	12.62	0.6	0.7	1.2	203820	1.83
1452	2000-10-08 01:38:30.260	35.219198	133.398307	13.46	0.9	0.5	1.1	203821	1.52
1453	2000-10-08 01:39:49.300	35.223307	133.389396	13.05	0.8	1.5	1.9	203823	1.25
1454	2000-10-08 01:41:12.090	35.385486	133.28151	10.56	1.3	1.5	2.6	203826	1.2
1455	2000-10-08 01:42:04.570	35.206388	133.111043	15.35	2.4	3.1	6.9	203828	1.04
1456	2000-10-08 01:43:28.570	35.267863	133.347624	16.13	1.3	1.0	2.1	203832	1.49
1457	2000-10-08 01:46:21.450	35.345768	133.304338	10.5	2.0	1.7	2.6	203837	0.8
1458	2000-10-08 01:47:10.860	35.287101	133.337199	12.36	0.9	0.7	1.2	203839	1.09
1459	2000-10-08 01:50:19.680	35.264555	133.355745	10.33	1.1	1.2	1.5	203847	1.5
1460	2000-10-08 01:51:14.480	35.364412	133.315104	10.65	0.6	1.0	1.7	203848	3.02
1461	2000-10-08 01:52:06.770	35.363761	133.309928	10.15	1.3	1.0	2.0	203849	1.93
1462	2000-10-08 01:53:00.240	35.258167	133.363981	14.59	3.5	2.9	2.4	203850	2.25
1463	2000-10-08 01:53:23.030	35.276664	133.343579	10.13	1.3	1.4	1.8	203851	1.99
1464	2000-10-08 01:54:09.870	35.364205	133.310384	10.43	1.0	1.2	2.4	203853	1.17
1465	2000-10-08 01:55:27.120	35.218441	133.39755	12.1	0.8	0.9	1.3	203856	1.55
1466	2000-10-08 01:56:26.740	35.34491	133.303451	10.29	0.6	0.8	1.2	203859	2.01
1467	2000-10-08 01:58:12.580	35.290426	133.564453	3.97	2.3	2.5	4.3	203861	1.52
1468	2000-10-08 01:59:09.580	35.399764	133.276351	19.8	3.3	3.8	3.8	203862	2.01
1469	2000-10-08 02:03:21.620	35.41027	133.30389	10.81	0.7	1.2	2.0	203868	2.78
1470	2000-10-08 02:07:04.680	35.305184	133.335579	7.71	1.4	1.1	2.3	203875	0.92
1471	2000-10-08 02:10:12.640	35.346676	133.294784	9.29	1.3	1.6	2.4	203879	1.16
1472	2000-10-08 02:10:57.910	35.300094	133.319832	10.24	1.2	1.1	2.5	203881	1.38
1473	2000-10-08 02:15:23.960	35.364404	133.277913	8.65	5.8	5.1	11.5	203888	1.4
1474	2000-10-08 02:16:07.880	35.348678	133.293197	9.86	1.4	2.1	2.1	203889	1.43
1475	2000-10-08 02:16:39.220	35.367436	133.323739	9.76	1.2	1.0	1.6	203890	1.84
1476	2000-10-08 02:17:16.720	35.333468	133.310425	10.34	0.9	0.7	1.4	203891	1.61
1477	2000-10-08 02:18:56.800	35.365226	133.313314	10.44	0.9	1.5	1.9	203895	1.23
1478	2000-10-08 02:21:03.570	35.211495	133.426725	9.61	1.7	1.4	2.3	203897	2.06
1479	2000-10-08 02:23:03.730	35.314795	133.303426	9.2	1.0	0.8	1.2	203901	1.78
1480	2000-10-08 02:23:27.900	35.307397	133.322298	9.53	1.1	1.0	1.5	203902	1.72
1481	2000-10-08 02:25:10.230	35.379293	133.315845	10.24	0.8	0.9	1.2	203904	2.16
1482	2000-10-08 02:26:05.510	35.276632	133.339575	10.35	1.0	0.8	1.5	203905	2.58
1483	2000-10-08 02:30:05.110	35.31709	133.320329	11.66	3.7	4.1	4.9	203912	2.57
1484	2000-10-08 02:32:39.900	35.367981	133.310156	10.16	1.4	2.1	2.8	203917	2.17
1485	2000-10-08 02:33:04.570	35.355131	133.317912	9.74	1.0	1.0	1.5	203918	2.38
1486	2000-10-08 02:33:27.500	35.231055	133.386548	12.32	0.9	0.9	1.1	203919	1.8
1487	2000-10-08 02:34:07.580	35.26991	133.357528	19.24	1.8	2.7	5.4	203920	1.44
1488	2000-10-08 02:34:28.250	35.313582	133.319865	9.65	0.9	0.9	1.0	203921	1.62
1489	2000-10-08 02:35:12.470	35.315556	133.320532	9.66	0.8	0.6	1.7	203922	1.86
1490	2000-10-08 02:36:26.520	35.387736	133.273771	10.95	0.8	0.8	1.7	203923	2.34
1491	2000-10-08 02:36:43.090	35.373604	133.31687	11.51	1.1	1.2	1.8	203924	1.98
1492	2000-10-08 02:37:05.560	35.342261	133.303857	9.48	0.7	0.6	1.3	203925	2.44
1493	2000-10-08 02:38:15.820	35.272774	133.349886	11.94	0.5	0.5	0.9	203926	1.22
1494	2000-10-08 02:38:37.960	35.313021	133.298185	8.94	0.7	1.0	1.5	203927	2.04
1495	2000-10-08 02:40:21.260	35.361259	133.329272	10.05	1.0	1.8	4.3	203931	1.19
1496	2000-10-08 02:41:30.930	35.207438	133.398291	13.14	1.3	1.0	1.7	203932	1.92
1497	2000-10-08 02:41:52.140	35.332198	133.313631	11.45	0.7	0.7	2.5	203934	2.35
1498	2000-10-08 02:45:03.290	35.385799	133.274325	10.76	0.6	1.0	1.1	203939	2.46
1499	2000-10-08 02:45:33.500	35.306502	133.327246	11.8	1.0	0.6	0.9	203940	2.52
1500	2000-10-08 02:46:01.220	35.349886	133.297217	9.36	1.2	1.1	1.1	203941	2.26
1501	2000-10-08 02:47:36.340	35.387838	133.27513	10.94	0.9	0.9	1.4	203944	3.4
1502	2000-10-08 02:49:02.470	35.225305	133.395605	12.08	0.7	0.8	1.3	203945	1.55
1503	2000-10-08 02:51:33.770	35.279541	133.357642	13.27	0.9	1.2	0.8	203949	1.3
1504	2000-10-08 02:52:34.230	35.387264	133.273796	10.47	0.9	1.1	1.6	203951	1.46
1505	2000-10-08 02:53:30.520	35.320573	133.318864	7.94	1.0	1.0	1.5	203952	1.53
1506	2000-10-08 02:56:49.060	35.249874	133.382511	4.55	1.7	2.9	3.3	203961	1.69
1507	2000-10-08 02:57:23.300	35.411108	133.323958	11.94	0.9	0.8	2.5	203963	2.32
1508	2000-10-08 03:00:05.550	35.392977	133.305859	11.38	2.1	1.7	1.7	203966	0.19
1509	2000-10-08 03:02:39.280	35.213814	133.294084	25.11	2.3	3.8	3.9	203969	1.58
1510	2000-10-08 03:03:08.940	35.337056	133.310571	11.51	1.1	0.7	1.4	203970	0.88
1511	2000-10-08 03:04:50.340	35.382446	133.318669	9.95	0.6	0.8	1.6	203973	1.79
1512	2000-10-08 03:07:08.090	35.274772	133.345068	9.94	1.0	1.0	1.4	203977	2.25
1513	2000-10-08 03:07:54.320	35.192041	133.414429	9.93	1.1	1.0	2.2	203979	3.47
1514	2000-10-08 03:08:27.770	35.317289	133.324479	11.91	4.4	4.1	4.9	203980	2.76
1515	2000-10-08 03:09:05.590	35.268172	133.355493	14.44	1.1	1.1	1.6	203981	1.69
1516	2000-10-08 03:10:06.030	35.343294	133.30258	9.61	0.7	0.8	1.4	203982	1.05
1517	2000-10-08 03:12:37.680	35.315088	133.305501	7.81	1.4	1.4	1.7	203986	1.52
1518	2000-10-08 03:12:59.030	35.278015	133.340129	9.89	2.6	2.4	3.3	203987	1.06
1519	2000-10-08 03:13:57.710	35.36545	133.307324	20.59	2.6	1.8	4.1	203989	1.74
1520	2000-10-08 03:14:59.330	35.362158	133.279753	9.59	0.9	1.2	1.5	203991	1.96
1521	2000-10-08 03:16:05.150	35.283044	133.350838	14.58	1.8	1.2	1.5	203993	2.33
1522	2000-10-08 03:18:22.410	35.377592	133.286271	15.39	2.1	2.6	5.1	203998	1.65
1523	2000-10-08 03:19:09.860	35.370927	133.319678	11.31	3.3	2.6	4.2	203999	1.85
1524	2000-10-08 03:20:19.550	35.360852	133.313704	9.49	1.1	1.1	1.7	204001	2.6
1525	2000-10-08 03:22:58.250	35.322546	133.29786	9.65	3.6	3.0	7.3	204003	1.86
1526	2000-10-08 03:23:31.290	35.29869	133.295207	9.33	1.4	1.2	1.5	204004	1.78
1527	2000-10-08 03:24:30.160	35.297331	133.291349	8.41	1.0	0.8	1.8	204005	2.42
1528	2000-10-08 03:26:14.000	35.323437	133.33265	9.8	1.0	0.9	1.2	204007	2.12
1529	2000-10-08 03:27:28.660	35.267525	133.359351	7.52	0.5	0.4	1.0	204009	1.88
1530	2000-10-08 03:28:11.790	35.387231	133.280151	11.15	0.6	0.6	1.1	204010	1.37
1531	2000-10-08 03:31:09.240	35.183915	133.431909	8.0	1.7	2.9	4.1	204015	3.04
1532	2000-10-08 03:33:00.410	35.259798	133.361865	8.85	1.1	1.6	1.9	204018	1.47
1533	2000-10-08 03:33:59.780	35.402804	133.277962	11.14	0.9	0.8	1.3	204019	1.96
1534	2000-10-08 03:34:26.730	35.216231	133.12028	13.06	3.1	5.1	6.7	204020	1.23
1535	2000-10-08 03:35:28.390	35.259054	133.362174	10.35	0.6	0.7	1.0	204021	1.17
1536	2000-10-08 03:38:30.820	35.386768	133.274349	10.79	1.0	1.3	2.1	204027	1.09
1537	2000-10-08 03:39:01.230	35.371704	133.286922	10.02	1.4	2.1	2.9	204028	1.55
1538	2000-10-08 03:39:28.120	35.298853	133.310465	6.98	1.5	1.4	4.5	204029	1.1
1539	2000-10-08 03:40:00.400	35.289848	133.334546	6.96	1.2	1.5	2.7	204030	0.54
1540	2000-10-08 03:41:58.290	35.310563	133.329761	9.05	1.0	0.8	1.7	204033	1.77
1541	2000-10-08 03:43:04.090	35.217765	133.402645	10.14	1.0	0.6	2.3	204035	1.65
1542	2000-10-08 03:46:01.480	35.249255	133.369466	13.86	1.3	1.2	2.0	204042	1.4
1543	2000-10-08 03:47:18.420	35.285343	133.324495	11.45	1.6	1.2	5.1	204044	1.44
1544	2000-10-08 03:48:13.830	35.286035	133.332585	9.8	1.0	0.9	1.1	204046	3.56
1545	2000-10-08 03:51:46.780	35.328923	133.290747	7.18	1.4	1.5	2.7	204049	2.26
1546	2000-10-08 03:52:22.900	35.277307	133.357251	13.36	1.1	0.9	0.9	204050	2.73
1547	2000-10-08 03:53:16.470	35.334892	133.311418	11.52	0.9	0.9	1.4	204052	1.09
1548	2000-10-08 03:55:02.520	35.217936	133.404858	9.96	2.0	2.0	4.1	204054	0.93
1549	2000-10-08 03:55:33.640	35.194934	133.424357	10.84	0.6	0.6	1.1	204055	1.17
1550	2000-10-08 03:57:15.560	35.304924	133.322485	9.58	2.0	1.8	2.0	204058	0.96
1551	2000-10-08 03:59:57.240	35.314933	133.298397	8.69	0.7	0.6	1.3	204063	1.98
1552	2000-10-08 04:01:34.860	35.274011	133.346818	11.98	0.9	1.1	1.4	204065	1.54
1553	2000-10-08 04:02:12.940	35.280151	133.337826	11.59	0.8	0.8	2.2	204066	2.05
1554	2000-10-08 04:03:08.130	35.248926	133.37889	10.34	0.7	0.7	1.7	204068	1.84
1555	2000-10-08 04:03:38.710	35.305859	133.296761	21.36	2.1	3.5	2.8	204069	2.22
1556	2000-10-08 04:04:12.220	35.197506	133.419255	9.97	0.6	0.6	0.8	204070	2.65
1557	2000-10-08 04:11:54.000	35.36696	133.304069	10.87	0.8	1.2	2.6	204078	2.16
1558	2000-10-08 04:12:44.680	35.299369	133.29821	13.29	2.7	2.7	3.3	204079	2.07
1559	2000-10-08 04:15:07.290	35.209538	133.411621	13.69	2.0	2.0	2.9	204082	1.95
1560	2000-10-08 04:18:21.980	35.264099	133.331201	8.84	1.4	1.7	2.1	204087	0.11
1561	2000-10-08 04:20:02.570	35.322335	133.274121	11.94	0.2	0.2	0.4	204091	1.9
1562	2000-10-08 04:22:05.040	35.270227	133.352913	12.02	0.9	1.1	1.2	204094	2.29
1563	2000-10-08 04:24:04.010	35.372359	133.262036	9.86	1.1	1.0	0.9	204097	1.6
1564	2000-10-08 04:24:27.010	35.387931	133.275708	11.0	0.7	1.0	2.0	204098	2.28
1565	2000-10-08 04:26:09.650	35.372811	133.305355	10.4	0.6	0.8	1.3	204101	2.7
1566	2000-10-08 04:27:17.600	35.325387	133.309066	11.62	1.3	1.4	2.1	204102	1.32
1567	2000-10-08 04:27:59.900	35.305078	133.326685	9.33	0.7	0.9	1.1	204105	1.88
1568	2000-10-08 04:28:39.130	35.365426	133.266479	10.22	0.8	0.6	0.7	204106	2.33
1569	2000-10-08 04:32:42.440	35.27526	133.344279	10.29	0.4	0.3	0.6	204112	1.73
1570	2000-10-08 04:33:55.050	35.301855	133.30717	14.19	1.3	1.7	3.2	204113	1.94
1571	2000-10-08 04:34:56.640	35.422245	133.318262	30.85	2.0	3.2	4.2	204115	1.28
1572	2000-10-08 04:35:42.150	35.34976	133.29021	9.22	1.3	1.2	2.0	204117	1.59
1573	2000-10-08 04:36:00.630	35.373474	133.274984	9.72	1.2	0.8	1.2	204118	0.78
1574	2000-10-08 04:36:27.720	35.302368	133.336727	14.58	1.8	1.6	3.5	204119	1.04
1575	2000-10-08 04:37:40.360	35.314486	133.327539	9.1	0.8	1.0	1.5	204121	2.15
1576	2000-10-08 04:42:01.070	35.2927	133.332609	9.2	1.3	1.0	1.7	204129	2.17
1577	2000-10-08 04:43:36.060	35.317932	133.319279	10.18	1.4	1.0	1.0	204131	1.07
1578	2000-10-08 04:44:04.310	35.336243	133.297868	14.75	1.7	1.8	2.4	204132	1.35
1579	2000-10-08 04:44:38.910	35.344181	133.301196	10.04	0.8	0.7	1.3	204133	1.84
1580	2000-10-08 04:46:13.960	35.370805	133.287288	12.3	1.2	1.1	1.4	204135	1.37
1581	2000-10-08 04:48:02.330	35.36213	133.279842	9.53	0.7	0.9	1.7	204139	1.65
1582	2000-10-08 04:49:10.430	35.298694	133.33916	14.68	1.3	1.3	2.2	204141	0.63
1583	2000-10-08 04:50:01.160	35.246252	133.374845	7.62	1.0	0.9	1.5	204143	1.01
1584	2000-10-08 04:50:30.090	35.255111	133.375065	9.21	0.7	0.6	1.7	204144	1.55
1585	2000-10-08 04:51:18.240	35.347909	133.314958	11.45	1.4	1.4	1.7	204145	1.35
1586	2000-10-08 04:54:43.780	35.390039	133.27745	11.15	2.1	2.0	2.9	204152	1.84
1587	2000-10-08 04:55:27.790	35.262598	133.352417	13.83	0.8	1.1	1.2	204153	2.48
1588	2000-10-08 04:55:45.800	35.297188	133.296265	8.31	0.8	0.4	0.7	204154	2.22
1589	2000-10-08 04:56:29.150	35.366154	133.283333	10.1	0.8	0.9	1.3	204155	1.84
1590	2000-10-08 04:57:36.450	35.378402	133.305868	10.36	0.7	0.7	1.3	204157	2.04
1591	2000-10-08 05:02:21.650	35.375146	133.333447	9.47	1.1	0.8	1.5	204163	1.37
1592	2000-10-08 05:03:18.860	35.387394	133.279004	11.07	0.7	0.8	1.7	204165	1.32
1593	2000-10-08 05:04:06.770	35.214795	133.39279	12.54	1.3	1.1	3.1	204168	1.12
1594	2000-10-08 05:05:40.780	35.302917	133.324642	10.25	1.3	1.6	1.6	204171	1.52
1595	2000-10-08 05:05:54.400	35.227209	133.408805	16.28	2.8	2.0	3.7	204172	1.13
1596	2000-10-08 05:09:13.710	35.317619	133.293188	10.04	2.7	1.3	2.6	204178	1.24
1597	2000-10-08 05:11:32.640	35.387313	133.277873	11.26	0.8	0.8	1.2	204181	2.0
1598	2000-10-08 05:12:28.750	35.368046	133.600822	10.42	1.2	1.1	2.3	204183	1.03
1599	2000-10-08 05:16:23.840	35.303215	133.320614	9.3	2.1	2.0	3.8	204190	1.87
1600	2000-10-08 05:19:24.930	35.297282	133.29646	8.82	0.7	0.7	1.7	204195	1.92
1601	2000-10-08 05:21:04.370	35.340417	133.274862	9.44	1.0	0.9	1.3	204197	1.55
1602	2000-10-08 05:23:04.630	35.296651	133.327816	8.25	0.4	0.5	0.7	204201	2.69
1603	2000-10-08 05:23:58.790	35.351282	133.301253	9.41	1.2	1.0	1.9	204202	1.45
1604	2000-10-08 05:24:30.500	35.343327	133.302572	9.72	0.7	0.7	1.2	204203	1.5
1605	2000-10-08 05:28:19.330	35.379508	133.303101	9.45	1.8	2.0	1.9	204210	2.48
1606	2000-10-08 05:32:31.200	35.367277	133.293807	4.55	5.1	3.7	6.2	204218	1.96
1607	2000-10-08 05:33:44.040	35.371936	133.347257	14.62	0.8	0.8	1.2	204220	1.42
1608	2000-10-08 05:34:08.460	35.39694	133.285238	10.66	1.2	1.1	1.6	204221	2.5
1609	2000-10-08 05:35:18.580	35.274048	133.328426	11.55	1.6	1.6	2.5	204222	0.79
1610	2000-10-08 05:37:03.950	35.377563	133.30153	9.9	1.0	1.1	1.4	204224	1.76
1611	2000-10-08 05:37:34.120	35.248083	133.377238	10.69	0.9	1.1	2.2	204225	1.21
1612	2000-10-08 05:41:44.310	35.32393	133.32321	6.74	2.1	1.9	2.8	204233	1.43
1613	2000-10-08 05:42:16.980	35.248657	133.37946	10.24	0.8	0.7	1.4	204234	2.41
1614	2000-10-08 05:43:29.360	35.292432	133.328784	12.69	0.6	1.0	0.8	204235	1.74
1615	2000-10-08 05:44:35.610	35.3955	133.253052	11.84	0.5	0.7	0.9	204237	2.57
1616	2000-10-08 05:47:13.030	35.355208	133.315796	12.24	1.4	2.0	1.6	204241	1.1
1617	2000-10-08 05:50:30.360	35.293567	133.27312	6.37	0.6	0.7	1.4	204246	2.16
1618	2000-10-08 05:51:42.610	35.211568	133.399276	13.9	1.3	1.1	2.2	204249	2.41
1619	2000-10-08 05:52:16.580	35.386023	133.283154	12.22	0.8	1.0	1.8	204250	1.54
1620	2000-10-08 05:54:36.420	35.230798	133.387891	11.16	1.3	2.2	1.9	204253	1.78
1621	2000-10-08 05:55:40.710	35.33704	133.267432	10.78	1.9	2.6	2.7	204255	0.72
1622	2000-10-08 05:56:40.690	35.379159	133.307113	10.47	0.7	0.8	1.5	204258	1.26
1623	2000-10-08 05:57:08.010	35.213676	133.400684	12.04	0.9	0.7	1.4	204259	1.8
1624	2000-10-08 05:58:34.260	35.154732	133.136589	9.69	0.8	1.3	1.6	204261	1.16
1625	2000-10-08 05:59:30.330	35.189388	133.415194	9.68	1.3	1.0	1.9	204263	1.48
1626	2000-10-08 06:00:27.890	35.337821	133.29515	9.06	2.1	1.5	4.1	204265	1.53
1627	2000-10-08 06:01:45.100	35.388057	133.290552	11.74	3.0	2.3	2.5	204267	2.06
1628	2000-10-08 06:01:54.590	35.220988	133.280705	29.59	3.4	4.7	5.6	204268	1.35
1629	2000-10-08 06:03:57.890	35.323905	133.29633	12.66	1.0	1.0	1.5	204271	1.34
1630	2000-10-08 06:04:34.180	35.302271	133.308773	7.83	1.2	1.6	1.2	204272	1.66
1631	2000-10-08 06:04:57.650	35.306657	133.328451	9.53	0.8	1.1	2.3	204274	2.61
1632	2000-10-08 06:06:38.960	35.386796	133.282137	10.75	1.4	1.6	2.2	204275	1.75
1633	2000-10-08 06:07:02.240	35.366435	133.305908	10.94	0.9	0.9	1.1	204276	1.1
1634	2000-10-08 06:07:18.110	35.350928	133.319165	8.63	1.5	1.7	2.4	204277	1.9
1635	2000-10-08 06:08:20.780	35.331946	133.289461	8.96	1.5	1.4	2.0	204278	3.67
1636	2000-10-08 06:12:07.110	35.187996	133.436108	9.27	0.7	0.7	1.8	204284	1.93
1637	2000-10-08 06:14:35.300	35.284871	133.310376	7.5	1.1	1.2	1.6	204289	1.18
1638	2000-10-08 06:15:12.370	35.332153	133.290698	8.76	0.7	0.7	1.3	204290	1.53
1639	2000-10-08 06:17:37.650	35.332536	133.292814	8.77	0.7	0.6	1.2	204296	2.64
1640	2000-10-08 06:18:14.530	35.334249	133.297046	9.13	0.6	0.8	1.1	204297	1.98
1641	2000-10-08 06:19:05.180	35.258557	133.357259	8.58	0.8	0.6	1.8	204298	1.37
1642	2000-10-08 06:20:58.410	35.221647	133.380192	6.0	1.5	2.1	5.6	204301	3.78
1643	2000-10-08 06:23:37.130	35.268628	133.345638	11.66	0.8	0.9	1.3	204303	1.41
1644	2000-10-08 06:23:54.180	35.374447	133.608984	6.94	1.7	1.8	4.5	204305	0.98
1645	2000-10-08 06:25:01.800	35.333313	133.292676	8.93	0.7	0.6	1.2	204306	1.69
1646	2000-10-08 06:25:21.130	35.33009	133.318807	15.88	2.0	1.8	5.2	204308	3.09
1647	2000-10-08 06:26:13.040	35.349198	133.306795	10.86	0.6	1.3	1.6	204309	2.14
1648	2000-10-08 06:27:06.460	35.172599	133.285148	7.65	0.8	1.0	2.2	204310	2.42
1649	2000-10-08 06:28:15.900	35.336922	133.291984	8.83	1.3	1.5	2.3	204311	2.07
1650	2000-10-08 06:29:32.150	35.347331	133.298901	8.89	0.8	1.0	1.5	204312	1.88
1651	2000-10-08 06:30:14.400	35.216504	133.382031	13.12	1.0	1.1	2.2	204313	1.33
1652	2000-10-08 06:30:26.930	35.21759	133.389941	11.54	1.0	1.0	1.1	204314	1.48
1653	2000-10-08 06:31:00.100	35.31239	133.31342	9.18	1.3	1.3	1.1	204315	1.62
1654	2000-10-08 06:33:24.660	35.346684	133.301978	10.34	2.7	4.9	7.9	204319	1.08
1655	2000-10-08 06:34:15.710	35.382593	133.313574	8.9	2.6	1.4	1.7	204320	1.39
1656	2000-10-08 06:34:16.880	35.310726	133.319303	6.47	1.2	0.9	3.5	204321	1.52
1657	2000-10-08 06:34:59.930	35.185563	133.421663	9.66	1.4	1.0	2.4	204322	1.11
1658	2000-10-08 06:37:06.510	35.255721	133.368213	11.14	1.1	1.2	1.6	204326	2.03
1659	2000-10-08 06:40:23.620	35.202397	133.404427	14.34	1.7	1.6	3.1	204330	1.41
1660	2000-10-08 06:42:09.050	35.370211	133.288273	12.02	1.0	1.2	1.6	204332	2.07
1661	2000-10-08 06:44:24.380	35.268534	133.356201	13.67	0.7	0.6	1.6	204338	2.42
1662	2000-10-08 06:46:34.270	35.212671	133.406502	9.87	0.7	0.5	0.9	204341	1.66
1663	2000-10-08 06:47:31.500	35.315763	133.318107	9.96	0.7	0.8	0.9	204342	1.87
1664	2000-10-08 06:49:05.350	35.337223	133.293717	9.32	1.6	1.2	2.2	204346	1.65
1665	2000-10-08 06:50:13.590	35.348991	133.301172	10.39	0.7	0.8	1.4	204349	1.42
1666	2000-10-08 06:52:43.370	35.286377	133.328459	8.63	1.2	1.6	2.1	204353	2.37
1667	2000-10-08 06:57:18.240	35.27913	133.338534	10.27	0.8	0.5	1.8	204360	2.32
1668	2000-10-08 07:00:57.060	35.378666	133.272225	22.38	6.0	5.5	5.0	204367	1.59
1669	2000-10-08 07:03:10.910	35.421077	133.297689	10.8	0.5	0.6	1.4	204371	2.18
1670	2000-10-08 07:04:26.000	35.273804	133.343327	13.4	0.9	0.7	2.4	204374	1.83
1671	2000-10-08 07:06:17.620	35.229195	133.389518	12.97	1.4	1.0	2.0	204378	2.31
1672	2000-10-08 07:07:09.350	35.330998	133.311328	11.22	0.5	0.5	1.0	204380	1.38
1673	2000-10-08 07:07:53.950	35.344173	133.297087	15.42	1.7	1.7	2.6	204382	2.12
1674	2000-10-08 07:11:05.930	35.312056	133.193547	9.41	1.7	2.4	2.1	204387	1.72
1675	2000-10-08 07:12:03.630	35.307686	133.330452	8.64	0.8	0.8	1.2	204388	2.36
1676	2000-10-08 07:13:17.350	35.377979	133.319328	9.69	1.4	1.6	2.6	204389	1.25
1677	2000-10-08 07:15:32.450	35.313782	133.312248	9.21	0.6	0.8	1.2	204392	1.36
1678	2000-10-08 07:17:13.440	35.270553	133.349837	10.51	0.8	0.9	1.9	204396	1.25
1679	2000-10-08 07:19:01.170	35.397404	133.296606	6.89	1.6	1.6	4.0	204399	2.04
1680	2000-10-08 07:21:48.520	35.242159	133.418856	12.42	2.9	3.1	4.3	204404	1.76
1681	2000-10-08 07:22:30.290	35.209139	133.409497	10.47	0.5	1.5	2.5	204405	0.37
1682	2000-10-08 07:23:05.590	35.362439	133.298014	9.62	1.4	1.3	1.6	204406	1.55
1683	2000-10-08 07:24:05.330	35.332096	133.313997	12.02	0.8	0.8	1.1	204408	1.39
1684	2000-10-08 07:27:28.170	35.401982	133.278499	10.06	1.3	1.4	2.1	204413	1.31
1685	2000-10-08 07:29:17.400	35.375529	133.282723	10.68	1.3	1.6	1.9	204415	1.35
1686	2000-10-08 07:30:00.120	35.349467	133.290837	8.99	1.7	1.9	1.7	204417	1.98
1687	2000-10-08 07:31:04.470	35.328776	133.337687	24.68	2.6	2.9	3.2	204418	1.78
1688	2000-10-08 07:32:37.310	35.33984	133.297925	13.46	1.0	1.0	1.4	204420	1.09
1689	2000-10-08 07:33:33.730	35.343091	133.305306	10.49	0.8	0.7	1.1	204421	2.29
1690	2000-10-08 07:35:42.680	35.303902	133.304093	7.4	2.9	2.3	4.1	204422	1.6
1691	2000-10-08 07:39:54.270	35.286369	133.354972	12.18	0.8	0.8	1.5	204429	0.86
1692	2000-10-08 07:41:42.560	35.327865	133.318978	10.25	1.0	1.1	1.6	204432	2.48
1693	2000-10-08 07:42:06.870	35.331767	133.279378	8.55	1.2	1.5	1.3	204433	3.12
1694	2000-10-08 07:44:50.170	35.416292	133.269824	12.33	1.4	1.2	1.4	204437	1.4
1695	2000-10-08 07:46:46.650	35.252478	133.367285	3.41	1.5	2.4	3.8	204441	0.84
1696	2000-10-08 07:52:34.950	35.290287	133.336629	8.92	5.4	3.9	6.9	204451	1.63
1697	2000-10-08 07:55:23.800	35.393933	133.303825	11.33	1.1	1.1	1.6	204456	0.96
1698	2000-10-08 07:56:39.820	35.286922	133.327783	8.44	0.8	1.1	0.8	204458	2.18
1699	2000-10-08 07:57:15.920	35.276143	133.346745	14.38	1.0	0.9	2.8	204459	1.78
1700	2000-10-08 07:59:26.120	35.285506	133.331755	9.91	1.4	1.4	2.6	204462	1.61
1701	2000-10-08 08:04:17.220	35.357231	133.326302	11.24	1.1	0.9	1.6	204469	1.77
1702	2000-10-08 08:06:04.840	35.348421	133.305672	10.45	0.7	0.7	1.2	204472	1.27
1703	2000-10-08 08:06:26.330	35.325635	133.314966	11.71	1.2	1.3	1.8	204473	1.83
1704	2000-10-08 08:09:39.330	35.345907	133.306095	8.78	1.1	1.2	2.1	204478	2.72
1705	2000-10-08 08:11:00.140	35.328084	133.317822	10.53	1.3	1.1	1.6	204482	0.6
1706	2000-10-08 08:13:10.210	35.372021	133.300757	9.81	1.3	1.1	1.0	204485	2.55
1707	2000-10-08 08:14:34.490	35.360946	133.301619	10.8	0.6	0.5	0.9	204486	1.65
1708	2000-10-08 08:16:16.480	35.344149	133.282137	9.72	0.5	0.6	0.7	204489	1.74
1709	2000-10-08 08:16:40.930	35.287313	133.328621	8.64	0.6	1.4	0.9	204490	1.46
1710	2000-10-08 08:18:27.820	35.249129	133.14917	14.04	2.9	3.7	3.5	204492	1.99
1711	2000-10-08 08:19:33.140	35.288688	133.329386	10.79	1.2	1.3	2.3	204494	1.55
1712	2000-10-08 08:21:14.740	35.335262	133.303426	11.63	0.4	0.4	1.1	204498	1.11
1713	2000-10-08 08:23:32.290	35.366243	133.315169	9.36	0.9	1.6	1.6	204501	1.66
1714	2000-10-08 08:24:30.900	35.242432	133.374658	22.81	3.5	2.6	3.5	204502	1.57
1715	2000-10-08 08:25:10.200	35.34812	133.305648	10.34	0.7	0.6	1.4	204503	2.7
1716	2000-10-08 08:27:09.000	35.388379	133.27526	11.36	0.9	1.0	2.4	204505	2.63
1717	2000-10-08 08:30:00.620	35.294299	133.344759	8.91	1.3	1.2	2.4	204508	2.13
1718	2000-10-08 08:33:36.280	35.390027	133.281299	10.54	1.2	1.2	1.9	204512	1.97
1719	2000-10-08 08:33:59.150	35.403935	133.273291	11.23	3.7	3.7	2.9	204514	1.68
1720	2000-10-08 08:34:22.210	35.344002	133.282894	8.8	1.4	1.8	2.0	204515	1.45
1721	2000-10-08 08:38:03.770	35.361487	133.295304	11.93	0.9	0.9	1.5	204521	2.02
1722	2000-10-08 08:41:10.660	35.315161	133.339242	12.5	1.5	1.3	3.5	204527	2.63
1723	2000-10-08 08:45:15.650	35.298364	133.30048	9.14	0.5	0.5	1.3	204533	1.87
1724	2000-10-08 08:46:00.250	35.273543	133.343538	12.97	0.6	0.6	0.9	204534	2.45
1725	2000-10-08 08:46:36.410	35.312858	133.328239	9.19	0.8	0.7	1.2	204535	1.6
1726	2000-10-08 08:47:38.970	35.376656	133.33859	11.31	1.0	1.3	2.2	204536	1.9
1727	2000-10-08 08:49:12.030	35.338774	133.291764	8.74	0.9	1.5	1.9	204539	2.3
1728	2000-10-08 08:50:13.910	35.353426	133.314209	9.91	0.9	0.9	1.6	204540	1.48
1729	2000-10-08 08:50:38.510	35.336121	133.314502	13.74	1.1	1.0	1.6	204541	0.9
1730	2000-10-08 08:54:05.150	35.256038	133.366992	12.12	0.7	0.6	0.9	204547	1.36
1731	2000-10-08 08:58:48.790	35.28595	133.338379	14.84	1.0	1.9	1.5	204554	2.35
1732	2000-10-08 09:01:55.800	35.308126	133.358488	12.42	1.8	1.3	3.9	204560	1.61
1733	2000-10-08 09:02:22.590	35.272502	133.362321	17.75	1.6	2.1	4.7	204561	1.25
1734	2000-10-08 09:03:01.640	35.28984	133.311743	7.11	0.8	1.3	1.3	204563	1.78
1735	2000-10-08 09:04:13.120	35.350415	133.288615	8.98	1.1	1.5	1.5	204565	0.94
1736	2000-10-08 09:06:37.480	35.263521	133.354671	11.22	1.0	0.9	2.0	204568	3.01
1737	2000-10-08 09:12:09.360	35.381388	133.257145	11.49	0.9	0.9	1.0	204575	1.72
1738	2000-10-08 09:14:08.970	35.292887	133.323535	12.26	0.8	0.9	0.9	204579	1.95
1739	2000-10-08 09:14:28.480	35.187667	133.417952	10.77	0.8	0.6	1.7	204580	2.12
1740	2000-10-08 09:14:40.400	35.349984	133.244995	9.88	2.1	2.4	2.5	204581	2.28
1741	2000-10-08 09:15:13.710	35.310116	133.315951	11.63	1.6	1.3	2.3	204582	2.31
1742	2000-10-08 09:16:34.680	35.387789	133.278125	10.52	0.9	1.1	1.5	204583	1.33
1743	2000-10-08 09:17:25.720	35.375378	133.29126	12.55	1.2	1.2	2.1	204584	1.18
1744	2000-10-08 09:18:04.120	35.305733	133.319865	10.09	0.9	0.8	0.9	204585	1.54
1745	2000-10-08 09:19:09.500	35.272205	133.346769	12.6	0.7	0.5	1.1	204588	1.68
1746	2000-10-08 09:20:07.000	35.314632	133.315592	9.57	0.9	1.0	1.3	204589	2.23
1747	2000-10-08 09:20:32.180	35.297367	133.296427	8.81	0.6	0.6	0.9	204590	1.97
1748	2000-10-08 09:20:56.000	35.272522	133.349992	7.08	2.2	2.4	6.9	204591	2.25
1749	2000-10-08 09:21:34.440	35.368599	133.264062	9.81	1.5	2.0	1.7	204592	2.32
1750	2000-10-08 09:23:31.170	35.24799	133.371021	13.12	1.8	1.3	2.6	204595	1.48
1751	2000-10-08 09:26:23.070	35.335404	133.295321	10.32	27.8	24.2	16.7	204601	1.98
1752	2000-10-08 09:35:59.000	35.261279	133.36075	9.47	1.0	0.7	1.0	204613	1.84
1753	2000-10-08 09:37:33.010	35.298035	133.300936	9.12	1.1	1.8	1.8	204615	2.65
1754	2000-10-08 09:39:11.930	35.219779	133.421134	9.53	1.0	0.8	1.0	204617	1.73
1755	2000-10-08 09:39:34.230	35.254761	133.374634	9.28	0.6	0.6	1.2	204618	1.89
1756	2000-10-08 09:43:26.990	35.317586	133.322201	13.47	0.8	0.7	0.9	204625	2.98
1757	2000-10-08 09:43:56.010	35.331905	133.329134	10.56	1.6	1.4	3.4	204626	1.91
1758	2000-10-08 09:46:43.330	35.365234	133.28103	9.87	1.0	0.9	1.2	204630	1.86
1759	2000-10-08 09:49:18.860	35.304395	133.30612	11.1	0.8	0.7	1.0	204633	2.04
1760	2000-10-08 09:50:19.230	35.203564	133.411051	11.06	1.2	1.3	1.8	204635	2.22
1761	2000-10-08 09:51:35.550	35.419344	133.274178	11.02	0.9	1.0	1.8	204637	1.15
1762	2000-10-08 09:54:31.990	35.325716	133.309839	9.1	1.9	1.8	2.3	204642	1.34
1763	2000-10-08 09:55:05.020	35.248718	133.377474	10.71	0.5	0.8	0.8	204643	1.94
1764	2000-10-08 09:56:56.300	35.288936	133.324544	24.59	9.5	9.9	12.9	204645	1.49
1765	2000-10-08 09:58:14.820	35.260848	133.364258	9.69	1.4	1.1	1.5	204647	1.61
1766	2000-10-08 09:59:27.800	35.378113	133.328499	9.8	0.6	0.9	0.7	204649	2.38
1767	2000-10-08 10:01:17.350	35.321521	133.323226	9.22	2.1	2.3	4.7	204651	1.67
1768	2000-10-08 10:01:36.190	35.420886	133.298405	10.75	0.5	0.6	1.1	204652	2.7
1769	2000-10-08 10:02:46.280	35.400594	133.2802	19.35	2.8	3.8	3.8	204653	0.9
1770	2000-10-08 10:07:54.940	35.43016	133.314274	11.34	1.1	1.1	2.2	204662	1.12
1771	2000-10-08 10:10:30.580	35.33007	133.292562	8.04	1.6	1.6	2.9	204665	1.72
1772	2000-10-08 10:10:53.160	35.297144	133.326066	7.63	1.7	1.9	2.6	204666	2.2
1773	2000-10-08 10:15:06.270	35.327673	133.323584	5.76	1.7	2.2	2.9	204672	1.88
1774	2000-10-08 10:15:57.510	35.390483	133.25284	5.74	2.1	2.1	4.8	204675	0.91
1775	2000-10-08 10:18:00.680	35.309383	133.334318	8.0	0.9	0.9	1.9	204678	1.24
1776	2000-10-08 10:19:51.720	35.329952	133.351864	14.44	1.5	2.6	4.6	204682	2.0
1777	2000-10-08 10:23:01.630	35.207646	133.395736	12.11	1.4	1.2	1.8	204684	1.28
1778	2000-10-08 10:23:33.340	35.389644	133.298714	10.41	2.3	1.7	2.9	204685	1.3
1779	2000-10-08 10:25:19.610	35.201685	133.40791	11.73	1.3	1.4	2.5	204689	3.23
1780	2000-10-08 10:30:01.790	35.299996	133.30874	9.59	0.8	0.6	1.2	204694	1.58
1781	2000-10-08 10:30:41.970	35.289319	133.33339	9.71	0.6	0.4	0.9	204695	3.06
1782	2000-10-08 10:32:17.770	35.419914	133.298674	11.31	0.8	1.0	1.8	204696	2.86
1783	2000-10-08 10:35:36.650	35.391357	133.277865	11.36	0.6	0.7	1.5	204700	1.48
1784	2000-10-08 10:37:09.530	35.29467	133.357585	9.21	1.0	1.0	1.3	204702	2.47
1785	2000-10-08 10:40:16.570	35.344885	133.301017	9.79	0.9	0.9	1.1	204706	1.12
1786	2000-10-08 10:40:34.590	35.29786	133.330623	9.91	0.9	1.4	1.2	204707	1.17
1787	2000-10-08 10:40:58.880	35.317025	133.31464	14.36	2.1	2.2	2.6	204708	1.42
1788	2000-10-08 10:41:36.730	35.309587	133.32015	9.01	0.8	1.1	1.4	204709	1.04
1789	2000-10-08 10:42:05.890	35.36757	133.290942	8.86	2.8	3.4	6.2	204710	1.1
1790	2000-10-08 10:43:02.370	35.420996	133.299593	10.82	0.5	0.7	0.9	204711	2.28
1791	2000-10-08 10:44:26.300	35.421033	133.299642	10.62	0.8	1.3	3.9	204713	1.76
1792	2000-10-08 10:46:05.270	35.373751	133.270687	10.22	0.9	0.8	1.0	204716	2.2
1793	2000-10-08 10:46:38.240	35.290251	133.346289	13.25	1.3	1.3	2.3	204717	1.38
1794	2000-10-08 10:48:09.760	35.334334	133.296387	8.96	1.0	1.0	1.5	204718	1.51
1795	2000-10-08 10:48:41.990	35.273478	133.344678	9.75	1.0	1.2	1.8	204719	1.48
1796	2000-10-08 10:50:56.020	35.421826	133.301229	11.25	0.6	0.9	2.4	204721	2.33
1797	2000-10-08 10:53:35.520	35.219263	133.388265	14.15	1.0	0.7	1.8	204725	2.8
1798	2000-10-08 10:59:23.950	35.421611	133.301335	13.3	2.0	2.2	4.5	204736	1.0
1799	2000-10-08 11:00:01.020	35.218608	133.409375	9.64	0.8	0.5	1.9	204737	1.48
1800	2000-10-08 11:02:08.670	35.297542	133.297135	8.73	1.6	2.1	2.5	204741	0.67
1801	2000-10-08 11:03:37.150	35.325199	133.316423	17.01	0.3	0.4	0.3	204743	1.26
1802	2000-10-08 11:04:05.010	35.309212	133.328727	14.16	0.8	0.8	1.4	204744	1.39
1803	2000-10-08 11:10:16.580	35.142716	133.152482	8.52	1.6	2.0	3.2	204756	2.2
1804	2000-10-08 11:10:54.450	35.395211	133.255029	11.07	0.8	0.8	2.7	204758	3.92
1805	2000-10-08 11:14:40.110	35.255977	133.373755	9.18	0.7	0.7	1.6	204764	1.95
1806	2000-10-08 11:16:27.060	35.218705	133.395011	13.43	1.2	1.5	2.3	204767	2.82
1807	2000-10-08 11:17:30.040	35.278121	133.340682	14.94	1.3	1.2	2.0	204768	1.02
1808	2000-10-08 11:19:29.810	35.289726	133.334717	11.2	0.9	1.1	0.6	204771	1.14
1809	2000-10-08 11:20:31.840	35.332288	133.294059	8.2	1.0	1.6	2.7	204772	1.61
1810	2000-10-08 11:20:55.720	35.280334	133.344368	12.68	0.8	1.0	2.5	204773	1.59
1811	2000-10-08 11:22:32.830	35.306877	133.337028	8.92	0.8	0.8	1.7	204774	1.73
1812	2000-10-08 11:23:08.930	35.375785	133.25651	10.74	0.9	1.0	1.2	204775	1.5
1813	2000-10-08 11:23:21.240	35.297815	133.298779	8.11	1.0	1.0	1.2	204776	1.7
1814	2000-10-08 11:24:33.270	35.196338	133.413192	11.82	1.9	1.3	3.1	204778	1.38
1815	2000-10-08 11:27:11.350	35.321985	133.306592	11.23	1.3	1.4	2.1	204782	1.19
1816	2000-10-08 11:30:12.460	35.443555	133.35599	19.89	5.5	6.5	6.2	204787	1.03
1817	2000-10-08 11:30:39.610	35.232503	133.162052	9.28	1.0	1.5	2.2	204788	2.58
1818	2000-10-08 11:31:09.880	35.271826	133.347803	12.59	0.6	0.8	1.0	204789	2.94
1819	2000-10-08 11:32:48.530	35.225415	133.401082	11.68	1.1	1.1	2.0	204790	1.86
1820	2000-10-08 11:33:42.470	35.303434	133.293734	8.71	1.1	1.1	1.2	204792	1.13
1821	2000-10-08 11:35:56.680	35.295068	133.352979	11.7	1.4	1.3	3.6	204795	2.54
1822	2000-10-08 11:39:10.260	35.312276	133.32959	9.03	1.0	1.0	1.5	204798	3.25
1823	2000-10-08 11:40:09.540	35.350175	133.301587	11.17	2.1	2.6	4.7	204799	1.16
1824	2000-10-08 11:41:23.350	35.378585	133.318262	9.36	0.7	0.9	1.5	204801	2.32
1825	2000-10-08 11:41:23.070	35.375972	133.312793	8.91	1.8	2.0	3.2	204802	2.21
1826	2000-10-08 11:43:38.590	35.309526	133.332031	14.87	1.8	1.6	2.9	204806	1.7
1827	2000-10-08 11:44:17.410	35.312528	133.321045	9.07	0.8	0.8	1.2	204807	1.56
1828	2000-10-08 11:45:56.560	35.362516	133.302287	11.56	0.5	0.6	0.9	204809	1.16
1829	2000-10-08 11:46:21.900	35.290609	133.337459	12.97	2.4	2.1	2.5	204810	1.61
1830	2000-10-08 11:49:11.440	35.379338	133.329297	9.7	5.0	6.4	6.2	204816	1.38
1831	2000-10-08 11:50:15.360	35.355847	133.316683	9.78	0.8	1.0	1.2	204817	1.85
1832	2000-10-08 11:51:34.600	35.315243	133.319645	12.65	1.6	1.6	1.6	204819	1.27
1833	2000-10-08 11:56:33.600	35.386898	133.273014	10.5	1.2	1.1	2.0	204828	0.96
1834	2000-10-08 11:56:58.390	35.316081	133.316553	12.34	1.5	2.1	1.2	204829	1.58
1835	2000-10-08 11:59:00.680	35.3587	133.29764	10.61	0.8	0.8	1.2	204831	2.31
1836	2000-10-08 11:59:44.980	35.292118	133.330737	11.63	0.6	0.7	1.0	204832	1.86
1837	2000-10-08 12:00:20.590	35.307129	133.336768	8.44	1.2	0.9	2.0	204833	1.58
1838	2000-10-08 12:04:00.140	35.389331	133.31508	10.91	0.7	0.8	1.3	204839	1.7
1839	2000-10-08 12:04:27.010	35.358008	133.321533	11.45	0.8	0.9	1.2	204840	1.38
1840	2000-10-08 12:05:59.610	35.215991	133.393815	11.87	0.9	1.1	1.9	204842	1.18
1841	2000-10-08 12:06:29.540	35.296147	133.29891	8.85	0.6	0.6	1.4	204843	1.57
1842	2000-10-08 12:07:35.080	35.268176	133.358748	7.31	1.6	1.4	2.7	204844	1.1
1843	2000-10-08 12:09:21.260	35.301457	133.229972	10.88	0.3	0.5	0.8	204847	1.89
1844	2000-10-08 12:10:29.960	35.272253	133.350879	11.97	0.7	0.8	1.2	204849	1.29
1845	2000-10-08 12:12:20.160	35.325769	133.300977	4.88	2.3	2.0	3.1	204853	1.44
1846	2000-10-08 12:13:02.120	35.287349	133.353532	21.47	2.6	2.9	3.6	204854	1.37
1847	2000-10-08 12:14:38.930	35.320553	133.289185	8.03	1.4	1.5	1.7	204858	1.5
1848	2000-10-08 12:17:33.980	35.419963	133.300724	9.18	1.1	1.1	1.9	204863	1.91
1849	2000-10-08 12:24:13.080	35.35776	133.325293	2.55	4.7	3.7	6.7	204874	1.19
1850	2000-10-08 12:28:03.950	35.334192	133.283089	3.98	1.1	1.3	2.1	204879	2.07
1851	2000-10-08 12:28:11.570	35.453662	133.346582	9.57	2.9	4.3	4.0	204880	1.13
1852	2000-10-08 12:30:06.090	35.279757	133.328524	10.62	1.7	2.6	2.5	204883	1.72
1853	2000-10-08 12:32:04.750	35.387089	133.275798	11.23	1.1	1.1	1.5	204886	1.34
1854	2000-10-08 12:32:30.070	35.410437	133.301693	10.71	0.6	0.8	1.1	204887	1.93
1855	2000-10-08 12:33:30.880	35.291394	133.351204	8.87	0.8	0.7	1.2	204888	1.95
1856	2000-10-08 12:34:28.660	35.270032	133.352531	7.3	1.2	0.8	2.4	204889	1.44
1857	2000-10-08 12:35:32.340	35.350822	133.336125	8.97	0.9	1.1	2.3	204890	1.96
1858	2000-10-08 12:37:56.860	35.325944	133.317269	11.93	0.5	0.5	1.3	204894	1.61
1859	2000-10-08 12:39:07.650	35.303605	133.334229	9.45	1.0	0.8	1.4	204896	1.4
1860	2000-10-08 12:42:04.750	35.326628	133.312183	8.52	1.9	1.9	3.1	204902	1.45
1861	2000-10-08 12:43:07.000	35.359945	133.328198	10.07	0.9	0.8	1.1	204903	2.06
1862	2000-10-08 12:46:44.880	35.303829	133.319076	8.82	0.7	0.9	1.2	204909	1.49
1863	2000-10-08 12:47:40.520	35.278182	133.341162	10.5	0.9	1.0	1.2	204911	1.4
1864	2000-10-08 12:50:18.700	35.321151	133.294214	11.93	1.6	1.3	1.8	204915	1.66
1865	2000-10-08 12:51:00.120	35.280827	133.337622	11.93	0.5	0.5	0.7	204917	1.21
1866	2000-10-08 12:52:26.050	35.324141	133.321973	11.19	0.5	0.6	1.7	204920	1.7
1867	2000-10-08 12:54:37.050	35.367806	133.303109	9.8	1.3	1.4	1.7	204923	2.22
1868	2000-10-08 12:56:45.980	35.387264	133.278263	10.8	1.0	1.2	1.8	204927	1.27
1869	2000-10-08 13:00:00.960	35.344108	133.283236	9.98	1.3	1.1	1.9	204933	1.32
1870	2000-10-08 13:01:05.540	35.346777	133.297843	9.77	0.9	0.9	1.4	204936	0.6
1871	2000-10-08 13:02:40.040	35.316695	133.306445	19.47	5.3	6.7	3.3	204938	0.93
1872	2000-10-08 13:03:57.740	35.371212	133.292716	12.52	1.2	1.4	1.7	204939	1.1
1873	2000-10-08 13:07:24.990	35.299654	133.362052	13.37	1.6	1.1	3.1	204943	1.46
1874	2000-10-08 13:09:02.970	35.29587	133.356388	9.21	0.5	0.6	0.9	204945	1.17
1875	2000-10-08 13:13:26.130	35.330432	133.291634	21.87	3.7	2.6	4.7	204950	1.95
1876	2000-10-08 13:14:32.790	35.332499	133.291007	9.08	0.7	0.7	1.3	204953	2.08
1877	2000-10-08 13:15:41.620	35.346712	133.297795	10.04	0.9	1.1	1.2	204954	2.87
1878	2000-10-08 13:17:09.840	35.376701	133.30883	8.45	1.9	2.0	4.9	204957	0.76
1879	2000-10-08 13:17:55.040	35.137109	133.151066	13.17	2.7	3.4	4.8	204958	4.92
1880	2000-10-08 13:20:58.510	35.158504	133.140088	9.89	1.0	0.9	1.4	204959	2.56
1881	2000-10-08 13:22:01.880	35.172074	133.157414	17.28	2.5	3.0	6.0	204961	2.0
1882	2000-10-08 13:24:05.260	35.158496	133.140356	9.89	0.9	0.8	1.0	204964	3.04
1883	2000-10-08 13:25:21.650	35.154801	133.147786	8.44	1.5	2.1	3.8	204966	2.64
1884	2000-10-08 13:26:08.240	35.152283	133.145841	9.74	1.1	1.6	2.6	204967	1.52
1885	2000-10-08 13:27:17.060	35.130208	133.178491	9.01	1.0	1.2	2.7	204969	2.47
1886	2000-10-08 13:29:12.490	35.154744	133.147127	9.56	1.3	1.3	2.5	204972	2.42
1887	2000-10-08 13:30:27.980	35.277291	133.34104	12.31	0.6	0.5	0.8	204975	2.31
1888	2000-10-08 13:33:24.860	35.160177	133.138664	12.83	1.3	2.4	5.7	204981	2.71
1889	2000-10-08 13:36:20.540	35.149854	133.150928	9.4	1.1	0.9	1.7	204986	2.51
1890	2000-10-08 13:37:55.860	35.156254	133.142383	8.0	1.4	1.3	2.7	204990	2.41
1891	2000-10-08 13:38:51.850	35.158622	133.141048	11.82	0.4	0.5	1.2	204992	3.46
1892	2000-10-08 13:45:07.600	35.416512	133.273104	10.66	1.8	1.5	2.1	205003	1.75
1893	2000-10-08 13:47:00.690	35.300037	133.327922	10.22	1.1	1.3	1.5	205006	1.12
1894	2000-10-08 13:49:21.350	35.327531	133.300317	9.52	1.2	1.4	2.5	205009	1.99
1895	2000-10-08 13:49:55.260	35.153255	133.146468	12.5	0.4	0.5	1.1	205011	3.43
1896	2000-10-08 13:50:50.560	35.323197	133.328247	9.0	2.1	1.8	3.5	205012	1.58
1897	2000-10-08 13:51:32.410	35.158097	133.141366	9.88	0.9	1.4	2.4	205013	2.86
1898	2000-10-08 13:52:13.170	35.134428	133.158594	4.58	0.8	1.2	1.3	205014	2.59
1899	2000-10-08 13:52:34.460	35.17533	133.148893	17.95	2.3	3.2	8.2	205015	2.58
1900	2000-10-08 13:53:20.970	35.298214	133.302515	7.15	1.1	1.4	1.7	205016	3.59
1901	2000-10-08 13:57:12.340	35.149577	133.15166	9.53	1.0	0.8	2.5	205023	2.29
1902	2000-10-08 13:57:54.530	35.165181	133.135872	17.21	1.5	1.9	5.2	205024	2.86
1903	2000-10-08 14:00:36.650	35.32935	133.29882	9.39	1.3	1.4	1.5	205029	1.2
1904	2000-10-08 14:03:01.200	35.274007	133.338509	14.65	1.0	1.0	1.3	205034	2.0
1905	2000-10-08 14:06:13.310	35.396387	133.256006	11.85	0.4	0.6	0.8	205039	2.35
1906	2000-10-08 14:08:57.860	35.259656	133.36071	10.02	0.6	0.5	1.0	205044	2.62
1907	2000-10-08 14:10:24.080	35.270333	133.357308	13.46	1.4	1.3	2.1	205046	2.62
1908	2000-10-08 14:14:07.040	35.324056	133.325448	9.17	1.1	0.8	1.5	205051	1.51
1909	2000-10-08 14:14:36.720	35.326432	133.312028	10.92	1.7	1.2	2.4	205052	1.57
1910	2000-10-08 14:15:08.970	35.288745	133.327848	9.05	0.6	0.7	1.0	205053	1.95
1911	2000-10-08 14:16:28.050	35.163265	133.143563	9.31	0.8	0.6	1.5	205055	2.54
1912	2000-10-08 14:17:27.330	35.324097	133.330273	9.72	0.8	0.6	1.0	205056	3.84
1913	2000-10-08 14:18:31.640	35.326453	133.328084	9.02	1.3	1.2	2.4	205057	2.27
1914	2000-10-08 14:19:28.950	35.375956	133.32998	10.57	0.4	0.5	1.0	205058	1.75
1915	2000-10-08 14:20:10.920	35.333484	133.307935	11.78	0.6	0.9	1.1	205060	1.77
1916	2000-10-08 14:20:37.610	35.292863	133.344393	10.24	1.4	1.3	2.1	205061	1.72
1917	2000-10-08 14:23:09.420	35.160181	133.139258	9.84	0.8	0.8	1.3	205065	2.58
1918	2000-10-08 14:26:02.840	35.158569	133.140348	9.93	0.9	1.1	1.3	205071	2.41
1919	2000-10-08 14:29:29.090	35.163212	133.143441	9.31	0.8	0.7	1.6	205077	2.63
1920	2000-10-08 14:30:02.870	35.331706	133.288721	5.77	4.1	2.3	2.8	205078	1.52
1921	2000-10-08 14:32:22.340	35.34998	133.32889	11.33	2.3	2.0	2.4	205082	1.48
1922	2000-10-08 14:33:10.520	35.35815	133.304476	9.47	0.9	1.3	2.5	205084	1.34
1923	2000-10-08 14:34:04.970	35.303833	133.313647	9.2	1.0	1.3	1.3	205086	1.6
1924	2000-10-08 14:36:37.980	35.161833	133.138647	9.23	0.8	0.8	1.2	205089	2.41
1925	2000-10-08 14:37:56.880	35.142126	133.154338	9.46	0.8	0.6	1.3	205091	1.97
1926	2000-10-08 14:42:37.130	35.34611	133.298275	9.67	0.9	0.6	1.3	205098	2.06
1927	2000-10-08 14:44:20.620	35.262435	133.360409	10.92	1.2	0.7	1.6	205101	2.23
1928	2000-10-08 14:45:41.890	35.306942	133.355347	9.65	0.8	1.3	0.6	205104	2.2
1929	2000-10-08 14:47:11.440	35.164205	133.14104	9.43	0.6	0.5	0.9	205106	1.87
1930	2000-10-08 14:49:36.120	35.313057	133.323893	9.39	1.0	1.1	1.7	205108	1.72
1931	2000-10-08 14:50:18.960	35.216268	133.383366	13.33	0.7	0.8	1.0	205109	1.84
1932	2000-10-08 14:52:03.320	35.161967	133.139974	9.59	0.7	0.7	1.4	205113	2.61
1933	2000-10-08 14:53:36.510	35.206746	133.408993	9.13	1.3	2.2	3.6	205116	1.1
1934	2000-10-08 14:55:21.990	35.31781	133.324487	9.83	0.8	0.6	1.1	205120	2.24
1935	2000-10-08 14:55:56.790	35.271655	133.340861	12.77	1.0	0.8	1.8	205122	2.09
1936	2000-10-08 15:00:09.260	35.369006	133.281698	10.04	0.8	0.8	1.5	205129	1.93
1937	2000-10-08 15:00:57.610	35.304712	133.330705	10.37	1.1	0.8	1.7	205130	1.6
1938	2000-10-08 15:01:37.940	35.335339	133.150106	21.44	8.4	6.6	10.0	205131	1.09
1939	2000-10-08 15:01:58.030	35.272762	133.356144	12.06	0.8	0.5	1.2	205132	1.87
1940	2000-10-08 15:04:43.230	35.163603	133.138542	9.8	1.0	2.0	8.4	205136	1.89
1941	2000-10-08 15:05:58.520	35.29008	133.340869	12.61	0.7	0.7	0.8	205139	1.51
1942	2000-10-08 15:06:40.270	35.356344	133.295142	14.34	3.6	4.4	3.1	205140	1.64
1943	2000-10-08 15:07:04.640	35.217631	133.414583	8.68	1.1	0.8	1.5	205141	1.41
1944	2000-10-08 15:10:11.150	35.376119	133.331217	11.01	1.0	0.9	2.0	205146	1.41
1945	2000-10-08 15:11:01.400	35.291427	133.373551	4.32	2.1	3.5	4.3	205147	2.0
1946	2000-10-08 15:11:56.650	35.131079	133.160514	9.11	1.5	1.4	2.6	205149	1.32
1947	2000-10-08 15:15:17.420	35.261719	133.358813	7.93	1.0	1.2	1.8	205155	1.55
1948	2000-10-08 15:19:33.430	35.353414	133.312044	8.43	2.4	2.1	2.5	205164	1.33
1949	2000-10-08 15:20:19.360	35.14692	133.148315	11.21	0.8	1.4	2.3	205165	2.71
1950	2000-10-08 15:22:34.600	35.267859	133.349731	9.51	1.5	1.3	2.4	205170	1.61
1951	2000-10-08 15:23:38.930	35.422441	133.303809	10.81	0.6	0.9	1.1	205171	1.44
1952	2000-10-08 15:26:19.480	35.322575	133.319434	8.28	0.7	0.7	2.1	205176	2.41
1953	2000-10-08 15:27:55.610	35.363342	133.326359	9.88	1.2	1.6	5.4	205178	2.63
1954	2000-10-08 15:29:56.320	35.304761	133.231999	13.32	2.1	2.5	5.7	205181	2.32
1955	2000-10-08 15:30:56.780	35.313277	133.289412	8.62	2.2	1.6	4.4	205183	1.98
1956	2000-10-08 15:31:42.680	35.343331	133.308423	11.98	1.0	0.9	1.4	205184	1.53
1957	2000-10-08 15:33:19.850	35.319478	133.319922	8.45	1.3	1.3	1.9	205187	2.38
1958	2000-10-08 15:33:27.900	35.158744	133.141056	9.85	1.1	0.9	1.7	205188	3.06
1959	2000-10-08 15:37:59.760	35.223234	133.389925	13.51	1.1	0.9	2.0	205195	3.06
1960	2000-10-08 15:38:55.340	35.223197	133.39244	15.82	1.8	1.6	4.0	205196	2.5
1961	2000-10-08 15:42:09.770	35.422489	133.304671	10.85	0.6	0.9	1.2	205200	1.75
1962	2000-10-08 15:43:38.960	35.338578	133.293555	9.73	1.1	1.1	1.3	205201	1.37
1963	2000-10-08 15:45:11.800	35.388009	133.275765	11.0	0.8	0.9	1.7	205203	2.2
1964	2000-10-08 15:46:05.160	35.270455	133.354118	13.49	2.2	1.8	2.1	205204	2.15
1965	2000-10-08 15:47:02.700	35.309709	133.361466	13.11	3.3	6.1	3.5	205206	1.89
1966	2000-10-08 15:47:35.200	35.356042	133.287427	10.51	0.9	1.3	1.8	205207	4.0
1967	2000-10-08 15:53:24.420	35.239136	133.380477	15.11	1.5	1.6	3.6	205217	2.13
1968	2000-10-08 15:55:33.830	35.297774	133.32391	10.03	2.5	2.2	4.1	205218	2.08
1969	2000-10-08 15:56:04.540	35.35481	133.287386	10.73	0.6	0.9	1.8	205219	1.62
1970	2000-10-08 15:57:00.970	35.357532	133.287492	10.5	1.0	1.4	3.2	205220	1.31
1971	2000-10-08 16:01:31.020	35.181486	133.123861	8.9	0.6	0.8	1.6	205225	2.04
1972	2000-10-08 16:01:46.280	35.26888	133.316536	17.93	2.9	3.5	3.6	205226	2.32
1973	2000-10-08 16:04:00.470	35.344983	133.302743	9.75	0.6	0.8	1.2	205231	1.08
1974	2000-10-08 16:05:37.950	35.151375	133.146322	9.39	1.3	1.6	2.6	205234	1.72
1975	2000-10-08 16:09:57.760	35.209993	133.405941	9.53	0.8	0.9	1.6	205240	1.15
1976	2000-10-08 16:10:35.490	35.187565	133.414803	8.81	1.3	1.6	4.0	205241	1.94
1977	2000-10-08 16:11:30.670	35.338114	133.307056	11.81	0.7	0.6	1.3	205242	1.66
1978	2000-10-08 16:14:32.530	35.344198	133.292188	10.84	0.7	0.7	1.3	205245	1.86
1979	2000-10-08 16:16:54.880	35.359542	133.287874	11.98	0.4	0.7	1.6	205250	3.33
1980	2000-10-08 16:20:35.620	35.203621	133.41613	8.72	1.1	1.1	1.7	205254	1.75
1981	2000-10-08 16:22:11.710	35.160547	133.138607	9.88	0.7	1.0	1.2	205258	1.8
1982	2000-10-08 16:28:30.090	35.251099	133.372469	9.11	0.8	0.7	1.3	205269	1.56
1983	2000-10-08 16:31:13.860	35.314351	133.312923	10.42	1.0	1.3	1.9	205273	1.91
1984	2000-10-08 16:32:07.820	35.333744	133.318302	14.7	0.6	0.6	1.1	205274	1.55
1985	2000-10-08 16:32:37.480	35.15955	133.139209	9.9	0.7	0.7	1.0	205275	1.62
1986	2000-10-08 16:36:51.110	35.159599	133.139128	4.41	1.8	2.7	4.1	205281	2.78
1987	2000-10-08 16:38:09.930	35.282222	133.333382	9.79	0.9	1.3	1.3	205282	2.58
1988	2000-10-08 16:41:00.250	35.221114	133.397795	12.14	1.4	1.4	3.5	205286	2.63
1989	2000-10-08 16:41:41.830	35.308618	133.319849	9.33	0.9	0.7	1.0	205287	2.21
1990	2000-10-08 16:42:02.730	35.297811	133.297705	9.67	3.1	2.0	5.1	205288	2.51
1991	2000-10-08 16:42:35.770	35.333602	133.318335	14.71	0.6	0.6	1.1	205289	2.56
1992	2000-10-08 16:43:26.510	35.192655	133.427035	9.53	1.0	0.8	1.2	205290	1.99
1993	2000-10-08 16:44:18.070	35.252498	133.368872	13.88	0.5	0.6	0.9	205291	1.96
1994	2000-10-08 16:44:59.750	35.381612	133.317716	10.05	1.0	1.2	1.3	205293	1.74
1995	2000-10-08 16:46:07.280	35.22192	133.390706	12.92	1.5	1.1	2.1	205294	1.27
1996	2000-10-08 16:49:21.390	35.271883	133.360433	18.82	1.2	1.9	3.6	205299
1997	2000-10-08 16:51:04.120	35.287878	133.336108	12.56	2.1	2.6	2.3	205302	1.46
1998	2000-10-08 16:51:36.100	35.332418	133.290413	9.06	0.8	0.5	1.4	205303	2.6
[truncated: 19,093 more rows]
